# Supplementary material for: Consumer heterogeneity for shared accommodations at pre-and-post adoption stages: Insights from travelers in Shanghai, China
Source: PLoS One. 2023 Jun 23;18(6):e0286868. doi: 10.1371/journal.pone.0286868 (PMC10289423; doi:10.1371/journal.pone.0286868)
Supplement: S1 Data — (XLSX) [file pone.0286868.s003.xlsx]

## Sheet: Sheet1
S1 Data. Pre-adopters.
1. Cheaper price	2. Better location	3.Larger space	4. Better household facilities	5. The others want to live in it	6. Others recommend it to me	7. Get useful travel tips and information from my host	8. Travel party size	9. Additional services	10. Share my experiences with my friends or relatives	11. Nonstandard experience	12. Live in a non-touristy	13. More accommodation options	14. Interact with the host and the locals	15. Home-feeling	16. New and different accommodation mode	17. It is environmentally friendly	18. Shared accommodation philosophy	19. Have an authentic local experience	20. It’s fun	21. I enjoy staying in it	22.The new accommodation will make me happy	1.Gender	2. Age	3. Job	4. Education	5.Financial status	6. To book SA in the future	7. Where did U hear SA?	8. Travel party size	9. Travel composition	10. SA preferences	11. Domestic or oversea?	12. Are you used to be a SA host?	13. Household composition
6	6	6	6	1	5	5	4	4	3	5	3	5	4	6	6	6	4	5	6	4	4	2	1	7	1	1	2	3	4	4	1	1	2	1
1	5	6	5	1	5	4	5	3	6	6	5	6	4	6	5	3	2	5	4	2	6	1	2	2	4	5	2	2	2	2	1	2	2	2
2	5	5	4	2	3	5	6	4	2	4	3	5	6	6	3	3	1	5	3	4	4	2	2	1	3	3	2	3	5	3	1	2	2	3
2	5	4	6	2	5	2	5	4	5	6	6	4	4	5	6	4	4	5	6	5	5	2	2	3	3	4	2	3	4	2	1	1	2	1
3	5	4	6	2	4	4	3	5	5	6	5	5	4	6	6	5	4	4	6	5	4	2	2	4	3	4	2	3	3	2	1	2	2	2
2	4	5	5	3	3	4	5	3	4	5	4	3	2	5	6	6	2	5	6	5	4	2	5	1	3	3	2	3	7	2	1	1	2	3
3	5	6	5	1	4	3	4	5	2	4	5	6	3	4	5	6	2	4	5	3	6	2	4	4	1	3	2	2	2	3	1	1	2	1
4	5	4	4	3	4	5	5	5	4	6	6	6	5	5	6	6	6	6	5	5	5	1	4	3	3	4	2	3	4	2	2	2	2	3
3	4	3	4	3	4	3	4	3	4	3	4	3	4	3	4	3	4	3	4	3	4	1	3	1	3	4	2	3	2	3	1	1	2	2
6	5	3	6	1	4	4	5	4	4	3	5	6	6	4	5	3	5	6	2	3	4	2	2	9	2	1	2	3	3	1	2	1	2	1
3	4	4	3	1	3	5	3	4	4	2	6	5	6	6	5	5	2	6	4	2	5	1	4	3	3	4	2	3	3	2	2	1	2	3
3	5	4	5	4	3	6	5	3	4	5	4	3	4	6	4	3	3	5	4	5	6	2	2	1	2	4	2	2	4	1	1	1	2	3
2	6	4	5	3	4	2	4	5	6	5	4	4	5	6	4	6	5	4	5	6	5	1	3	3	3	4	2	3	5	2	1	1	2	3
2	5	6	5	3	4	5	6	4	5	4	6	4	5	6	4	5	6	4	5	4	6	1	3	3	3	4	2	1	7	3	2	1	2	3
3	5	4	4	2	3	3	4	3	2	4	3	4	3	5	5	4	3	3	4	4	4	2	3	8	3	3	2	3	5	5	2	1	2	3
4	4	4	5	5	5	5	5	5	5	5	5	6	6	6	5	5	5	5	5	5	5	2	3	3	2	3	2	2	5	2	1	1	2	3
5	4	5	6	5	6	5	6	5	6	5	6	6	5	6	6	5	6	6	6	5	6	1	3	3	2	4	2	2	4	2	1	1	2	3
5	5	3	3	1	3	4	4	4	5	5	1	2	3	4	5	2	1	5	5	4	4	2	4	5	3	4	2	3	5	5	1	1	2	3
4	5	5	6	5	6	6	6	5	4	5	5	5	6	6	6	5	5	5	5	5	5	2	3	3	3	3	2	2	7	2	1	1	2	3
2	4	4	5	2	4	5	3	5	4	5	5	5	6	6	6	4	4	6	6	5	4	2	2	3	3	4	2	3	3	2	1	2	2	1
4	5	3	6	3	2	3	4	3	2	4	3	5	4	4	5	3	3	4	3	2	3	2	2	4	2	3	2	3	4	4	1	1	2	2
4	5	5	5	3	4	4	5	4	4	3	4	3	3	2	2	4	3	4	4	2	2	2	2	4	3	2	2	4	4	4	2	1	2	1
2	5	4	6	4	6	4	6	5	3	6	5	4	3	5	6	4	5	6	3	5	4	2	2	4	3	4	2	3	3	2	3	1	2	1
4	5	4	6	4	4	5	6	3	5	4	5	3	5	6	4	3	5	4	5	4	4	2	3	3	3	2	2	2	7	2	2	2	2	1
3	5	5	5	4	4	3	5	5	4	5	6	4	5	5	5	5	3	5	4	4	5	2	2	3	3	4	2	3	3	2	1	2	2	4
6	6	4	4	4	5	3	6	3	6	4	3	5	4	1	1	1	3	5	5	6	4	1	2	4	3	2	1	1	7	2	3	1	2	5
3	5	6	6	3	5	5	6	4	5	6	5	4	3	2	6	3	1	2	4	3	5	1	2	3	3	4	2	4	5	3	1	2	2	1
6	4	6	2	1	5	6	3	4	2	4	6	3	4	6	1	5	2	5	3	1	6	2	2	3	3	4	2	3	5	2	2	1	2	3
4	5	6	5	5	4	5	4	5	4	4	5	6	5	5	5	4	4	5	6	5	5	2	2	3	3	4	2	3	3	2	1	1	2	3
4	5	5	6	5	4	5	6	5	4	6	5	3	4	6	5	5	6	4	4	5	4	2	2	1	2	4	2	2	5	4	1	1	2	3
4	5	4	5	3	2	4	3	5	4	3	4	5	4	4	5	6	4	5	4	5	4	1	2	3	4	4	2	1	3	2	1	1	2	3
2	4	5	4	5	5	4	4	5	5	6	5	5	4	5	6	5	5	6	5	5	6	2	3	3	3	4	2	3	3	4	1	2	2	3
4	3	5	4	4	6	3	5	4	5	6	3	4	4	5	5	5	4	6	5	3	5	2	2	5	2	4	2	3	3	4	1	1	2	3
5	4	3	4	2	2	4	2	3	2	4	1	4	2	3	5	4	4	5	6	5	6	2	1	7	3	3	2	2	5	2	3	1	2	1
4	5	3	4	2	3	6	5	1	4	6	6	4	4	2	3	3	5	5	6	6	5	2	2	1	4	6	2	2	3	2	1	2	2	1
4	4	5	6	5	5	4	5	4	6	5	4	6	4	5	6	6	4	4	5	6	5	2	2	1	2	4	2	2	3	4	1	1	2	3
5	4	6	6	2	2	3	2	3	6	6	5	4	2	6	6	2	3	4	5	6	5	2	2	7	3	3	2	3	4	2	1	1	2	1
2	5	4	5	3	4	4	2	3	3	3	5	4	3	5	4	5	4	6	4	5	5	1	3	1	2	5	2	3	4	4	2	2	2	1
5	5	4	4	2	4	3	3	2	2	4	2	2	2	3	4	4	2	4	4	4	3	2	2	3	3	2	2	3	2	4	2	2	2	1
5	4	5	6	2	4	2	6	5	5	6	2	6	5	4	6	5	2	5	4	6	3	1	1	7	3	2	2	2	3	4	2	1	2	1
5	5	4	4	2	2	5	3	5	4	6	6	2	5	6	6	2	1	5	6	2	6	1	2	7	3	1	2	2	4	2	1	1	2	1
3	4	5	6	2	3	4	5	3	5	5	6	4	3	4	5	5	3	5	6	4	5	1	3	3	2	4	2	3	2	2	1	1	2	2
4	4	2	3	3	4	5	4	3	4	6	4	5	5	4	4	4	4	5	4	4	4	2	3	1	3	3	2	3	4	2	1	1	2	3
3	3	1	3	1	6	6	3	6	5	4	2	4	6	2	5	2	2	1	3	3	5	2	3	3	3	4	4	3	5	6	1	1	2	2
5	3	5	6	1	2	3	5	6	4	4	3	4	3	4	6	2	1	3	2	3	6	2	3	1	3	3	2	3	6	5	1	1	2	3
2	5	4	5	3	5	2	5	1	3	2	3	4	1	6	5	4	3	5	4	5	6	2	4	2	2	3	2	2	6	5	1	1	2	3
4	5	5	5	3	4	4	3	3	4	5	4	5	6	6	6	5	4	5	6	4	5	2	1	7	3	3	2	2	2	2	1	1	2	1
4	3	3	3	3	4	3	4	2	2	5	2	3	5	5	5	2	2	2	5	5	5	2	1	7	3	3	2	3	2	2	2	1	2	1
3	5	4	5	3	3	3	2	4	6	5	5	5	6	5	4	4	3	6	5	4	5	2	2	3	3	4	2	3	3	2	2	1	2	3
6	6	6	6	5	5	5	5	5	5	5	5	5	5	5	5	5	5	5	5	5	5	2	3	3	2	2	2	2	4	2	1	2	2	1
6	4	4	4	3	3	5	6	4	3	4	2	2	3	3	4	2	1	2	4	3	4	2	2	3	3	3	2	3	5	2	1	1	2	1
3	4	3	4	3	4	3	4	4	5	5	4	3	4	3	4	3	4	4	3	4	4	2	2	1	3	3	2	3	4	2	2	2	2	1
1	3	4	6	2	5	6	2	6	4	3	1	6	5	3	5	2	1	2	3	1	5	2	4	3	2	4	2	2	3	2	1	1	2	3
3	4	4	4	2	4	5	3	4	3	5	4	3	4	3	5	2	3	4	4	3	5	2	1	7	3	3	2	3	3	4	1	2	2	1
6	5	5	4	3	6	1	3	1	2	4	5	6	2	1	6	4	2	1	3	1	4	2	2	3	3	4	2	2	3	2	1	1	2	1
3	6	5	5	2	2	3	5	4	3	4	2	6	5	3	6	5	1	2	5	3	6	2	1	7	3	4	2	2	7	3	1	1	2	1
3	1	3	6	1	6	3	1	1	6	6	4	5	6	5	6	5	6	6	5	5	6	1	4	2	1	3	2	2	5	2	1	1	2	3
2	4	5	6	2	3	3	1	4	4	2	3	6	3	4	5	4	2	3	5	4	3	2	2	3	3	3	2	3	7	2	2	1	2	1
6	4	2	3	1	2	2	6	4	5	2	1	3	1	4	3	5	4	5	4	5	3	2	3	4	2	3	1	5	4	5	1	1	2	3
4	4	6	6	4	4	6	5	4	6	6	6	5	6	5	6	4	4	6	6	6	6	2	3	9	4	6	2	3	4	2	2	2	2	2
6	5	5	5	3	4	5	6	3	4	5	2	3	5	6	4	4	4	5	6	4	5	1	5	4	1	4	2	4	7	3	3	1	2	3
5	6	4	5	2	3	5	6	4	3	6	4	5	3	6	5	2	1	5	6	4	3	2	2	4	2	4	2	3	5	3	1	1	2	3
1	6	4	6	1	1	4	1	3	6	6	5	6	3	6	6	3	2	6	3	5	3	2	2	8	1	3	2	3	3	4	2	1	2	3
5	6	5	6	2	1	4	5	3	2	5	6	4	4	6	5	3	4	5	3	4	6	2	2	3	4	3	2	3	4	4	2	2	2	3
5	5	5	6	6	6	5	6	6	5	6	5	6	5	2	5	2	2	2	5	4	4	2	1	7	2	1	2	2	3	2	1	1	2	1
3	5	5	3	2	2	4	3	4	5	5	6	5	4	2	6	4	2	6	6	4	4	2	2	7	4	4	2	3	3	4	1	2	2	1
5	5	5	5	4	4	4	4	3	3	3	3	5	5	5	5	4	4	4	4	4	4	1	4	2	1	4	2	3	4	4	2	1	2	3
4	5	4	5	5	5	4	6	5	5	6	5	5	5	6	6	6	4	6	5	4	5	1	3	5	3	4	2	3	7	3	1	2	2	3
4	6	5	5	5	5	6	6	6	6	5	6	5	6	6	6	4	4	6	6	4	5	2	3	3	2	4	2	2	6	4	2	1	2	3
5	5	4	3	2	2	3	3	2	3	2	3	4	5	5	6	3	2	5	6	5	4	2	2	7	2	2	2	3	3	3	2	1	2	1
4	5	6	6	5	4	6	5	5	6	5	6	4	5	6	5	4	6	5	5	6	5	2	3	3	3	4	2	3	7	3	1	1	2	3
5	5	2	4	3	4	5	5	4	2	4	3	5	5	6	5	5	2	4	2	2	5	2	3	5	3	4	2	3	5	2	1	1	2	3
5	6	6	4	5	6	5	4	5	6	4	5	6	4	5	6	6	4	5	6	6	4	1	3	3	3	4	2	3	4	5	2	1	2	3
2	4	4	4	3	4	4	5	4	6	5	5	5	5	5	6	5	4	6	5	5	5	2	5	1	3	5	2	3	7	2	1	1	2	2
5	5	5	6	3	2	5	6	5	6	6	2	6	4	5	6	4	3	5	6	6	6	2	1	7	3	4	2	3	4	2	3	1	2	1
5	6	4	5	6	5	6	6	5	5	6	5	6	4	5	6	5	6	6	4	5	6	2	3	3	3	4	2	3	4	4	1	1	2	3
4	4	3	4	2	4	5	5	3	4	6	4	3	5	6	6	3	2	4	5	6	5	2	2	4	1	3	2	3	3	2	1	1	2	1
5	5	4	6	4	5	2	3	5	4	5	4	6	3	5	6	5	4	5	6	4	6	1	3	8	4	5	2	3	3	4	2	1	2	4
6	5	6	3	2	5	2	5	3	3	3	2	5	5	3	5	5	2	5	5	5	5	2	2	7	3	3	2	3	2	2	2	2	2	1
5	5	6	5	2	1	1	3	6	4	5	6	6	5	4	6	3	2	5	2	1	6	2	2	4	2	4	2	4	4	5	1	1	2	1
6	6	5	5	3	4	2	1	3	4	4	3	5	3	2	4	4	3	5	5	4	5	2	2	3	3	4	2	3	5	2	1	1	2	1
6	5	3	2	3	4	5	2	3	5	6	3	5	4	6	2	3	1	5	4	3	6	2	2	3	3	3	2	3	4	2	2	1	2	1
3	4	3	5	4	4	5	4	3	5	4	6	5	3	3	4	5	4	3	4	3	5	2	3	1	2	4	2	2	3	4	1	1	2	3
6	6	6	6	2	2	6	4	6	6	6	6	6	6	6	6	6	6	6	6	6	6	2	3	4	2	3	2	3	4	2	2	1	2	3
2	5	4	5	5	5	5	2	3	5	5	3	5	5	5	5	4	4	5	4	5	5	2	2	5	3	4	2	2	5	2	1	1	2	1
4	6	4	4	5	5	6	5	4	6	3	1	3	2	2	6	5	2	5	3	3	5	1	2	4	2	3	2	2	4	2	2	1	2	1
6	5	5	4	4	5	4	5	6	5	5	6	6	5	6	5	4	3	4	4	3	3	2	3	5	3	4	2	3	5	2	2	1	2	3
4	6	5	6	5	4	2	5	6	5	4	5	5	6	4	5	5	4	6	4	5	6	2	2	4	3	4	3	4	7	3	1	2	2	3
3	2	1	3	4	5	5	4	5	6	5	4	2	1	6	6	4	1	5	6	3	6	2	2	9	3	4	2	3	5	2	1	1	2	3
6	5	6	6	4	3	6	4	4	6	5	1	4	5	6	3	6	2	5	5	6	3	2	2	9	2	3	2	3	4	5	1	1	2	3
5	2	3	6	1	4	5	3	6	5	6	2	4	5	2	6	2	1	1	6	6	3	1	2	4	2	3	2	3	4	2	3	1	2	1
5	3	4	5	2	3	3	4	3	4	5	2	5	5	2	5	3	4	4	4	2	4	2	2	3	3	4	3	3	3	3	1	2	2	1
5	5	6	6	3	3	5	6	5	6	6	6	6	3	5	6	6	5	4	6	6	6	1	3	3	3	5	2	3	5	4	1	1	2	3
5	5	3	3	1	1	4	2	2	2	3	4	4	4	4	5	4	2	4	5	3	5	2	4	3	1	3	2	3	3	4	2	1	2	1
4	6	5	4	5	5	4	6	5	4	4	4	6	5	6	5	4	5	6	5	5	4	1	3	3	3	4	2	3	4	4	2	1	2	3
4	5	3	6	4	2	5	4	5	4	6	3	6	4	2	4	6	5	6	6	3	5	2	1	7	3	3	3	3	2	2	1	1	2	1
5	6	6	6	3	4	4	5	5	2	4	6	5	4	3	6	3	1	6	5	5	6	1	3	3	3	4	2	3	5	2	1	2	2	3
4	5	6	6	4	4	5	5	4	5	3	2	3	2	5	4	5	1	3	2	4	4	1	3	8	2	4	2	3	4	4	1	1	2	3
5	6	5	6	2	3	5	1	4	4	5	4	6	5	1	6	2	2	3	5	4	4	1	2	3	3	4	2	4	3	4	1	1	2	2
5	5	3	5	3	5	5	4	3	5	6	6	6	5	6	4	3	4	6	5	6	6	1	3	8	1	5	2	3	2	2	1	1	2	3
4	5	4	3	2	2	5	3	4	4	3	3	3	4	2	5	3	5	5	4	5	4	2	1	7	1	3	2	2	3	2	2	1	2	1
4	2	2	3	1	1	5	1	5	5	4	5	4	6	6	6	4	2	6	6	6	6	2	3	3	2	4	2	3	5	2	1	1	2	3
1	6	6	6	2	4	6	3	4	5	6	2	6	6	4	6	1	3	2	4	3	4	1	2	9	1	2	2	4	7	2	1	1	2	1
3	6	6	6	1	1	6	6	1	4	3	4	5	5	6	6	6	6	5	6	4	5	1	2	1	1	4	2	3	3	4	2	1	2	2
3	6	3	6	1	1	6	1	6	5	1	6	1	6	2	5	6	1	6	6	4	4	2	1	7	2	2	2	1	3	2	1	1	2	1
5	6	5	6	4	4	3	5	4	6	5	5	6	5	6	5	5	4	6	6	5	6	2	3	3	3	4	2	3	5	2	2	1	2	3
4	3	3	3	1	2	5	3	3	4	5	4	3	6	4	6	5	4	6	5	2	5	2	1	7	3	3	2	3	2	4	2	1	2	1
6	1	1	1	1	1	1	1	1	4	6	6	2	5	4	6	2	6	6	6	2	3	2	4	3	4	3	3	3	2	1	2	1	2	3
6	3	4	5	5	1	4	6	4	5	6	6	4	3	5	3	5	2	5	6	6	6	2	1	7	2	1	2	3	3	2	3	1	2	1
3	3	4	4	2	2	3	3	2	2	4	2	4	5	5	5	4	5	5	4	2	5	2	1	7	2	4	2	3	2	2	2	1	2	1
4	5	4	6	4	4	3	5	5	5	6	5	4	6	6	5	3	2	5	5	4	5	1	3	1	3	4	2	3	3	5	1	1	2	3
6	6	6	6	5	6	4	3	5	4	6	6	4	6	5	2	6	2	4	5	3	6	1	2	3	1	5	2	3	6	4	1	1	2	1
4	4	4	3	3	4	4	4	4	4	4	4	4	4	4	4	4	3	4	3	3	3	2	3	3	3	4	2	3	7	3	2	1	2	3
4	5	5	5	4	4	4	6	3	3	5	4	6	5	5	6	6	6	5	4	6	6	2	1	7	3	6	2	2	5	2	1	2	2	1
4	6	6	6	2	3	2	4	5	5	4	4	3	3	2	5	5	2	5	5	6	6	2	1	7	3	4	2	3	5	2	1	1	2	1
5	5	5	5	2	3	4	2	2	4	6	5	6	6	6	4	6	4	6	6	4	5	2	3	4	1	4	2	4	5	2	2	1	2	3
3	2	2	6	3	2	4	3	3	2	5	6	4	6	6	5	1	2	5	2	6	6	2	4	8	3	4	2	2	7	4	1	2	2	3
5	6	5	6	3	3	5	2	4	5	4	6	6	5	6	6	5	2	5	4	5	6	2	2	8	2	4	2	3	3	2	2	1	2	1
6	5	3	4	3	3	3	5	5	4	5	5	5	5	4	3	3	3	4	2	3	3	1	1	7	3	4	4	3	7	2	1	1	2	1
5	4	3	5	3	4	5	5	5	3	4	2	4	5	4	5	6	5	4	4	4	5	1	6	1	2	3	2	2	7	2	3	2	2	3
5	4	3	2	2	3	4	5	2	5	4	3	4	6	5	3	2	1	5	1	3	4	1	4	8	1	3	2	3	5	2	3	1	2	3
3	6	6	4	3	3	6	6	5	3	4	5	5	6	4	4	5	3	6	6	6	5	1	3	3	3	4	2	3	6	2	1	1	2	1
3	4	5	4	3	4	5	4	3	3	5	5	4	6	6	5	2	2	5	4	2	6	2	1	7	3	3	2	2	4	4	1	1	2	1
3	3	3	3	2	2	3	4	4	5	4	3	4	4	5	4	5	2	4	5	6	4	2	3	2	1	2	3	4	3	5	2	1	2	3
3	3	4	5	3	5	5	2	4	3	6	3	6	5	5	6	4	4	5	4	5	6	2	2	4	2	3	3	3	3	4	2	1	2	1
5	5	5	4	1	1	2	1	1	1	3	4	3	1	1	5	5	5	5	5	5	5	1	4	9	4	3	4	5	3	4	1	1	2	3
2	6	2	3	1	1	3	2	1	1	3	3	1	5	6	6	5	3	6	6	4	6	2	2	4	1	4	2	3	4	4	2	1	2	3
3	3	5	5	3	3	3	4	4	4	4	3	4	4	4	5	3	3	3	4	4	4	1	3	3	3	4	2	3	6	2	1	1	2	3
6	6	3	2	6	3	6	3	1	4	4	1	6	2	6	2	6	2	6	6	4	6	1	3	3	2	4	2	3	4	3	2	1	2	3
4	3	5	4	2	4	2	5	1	3	4	2	4	5	5	4	2	4	3	2	1	4	1	2	7	3	4	2	3	7	4	1	1	2	1
6	6	6	6	5	6	4	6	6	3	6	3	3	4	2	4	5	3	1	6	4	3	2	2	6	1	2	3	1	2	1	2	1	2	3
1	3	2	3	5	3	4	3	4	4	2	3	5	6	6	4	4	5	4	5	4	3	1	2	3	2	1	2	4	4	2	2	1	2	1
4	5	5	4	4	5	4	5	5	5	4	5	5	4	5	6	3	5	4	5	5	4	2	2	5	3	3	2	3	2	2	2	2	2	1
6	5	6	6	4	1	4	3	1	2	5	4	4	1	5	2	5	6	5	3	4	3	2	3	2	1	1	3	4	7	2	2	1	2	3
3	4	4	5	2	2	4	4	5	5	6	5	5	5	6	6	6	5	5	4	5	6	2	3	8	1	4	4	3	5	2	1	2	2	1
6	6	6	6	1	1	6	1	1	1	6	6	6	6	6	6	6	6	6	6	6	6	2	3	4	2	3	2	3	4	5	1	1	2	3
6	4	5	6	1	3	3	5	2	5	4	2	2	3	4	4	5	3	3	5	5	5	2	2	3	2	3	2	3	2	4	2	1	2	1
2	4	4	4	3	3	3	4	3	2	4	2	5	4	4	5	5	3	4	5	5	5	1	1	7	3	4	4	3	3	4	1	1	2	1
4	3	6	6	3	1	4	5	6	6	5	6	5	4	6	6	4	4	6	6	5	5	1	2	3	3	5	2	2	5	2	1	1	2	2
1	6	6	6	1	6	6	4	4	6	5	5	4	5	5	6	5	5	5	5	5	5	2	3	3	3	4	3	3	7	3	1	1	2	3
6	6	6	4	4	5	3	4	4	3	4	3	3	5	3	4	4	3	2	3	4	6	2	1	7	2	1	2	1	7	1	2	1	2	1
6	6	3	2	1	1	5	5	1	6	5	6	5	6	3	6	6	1	6	6	6	4	1	4	9	1	3	4	4	4	6	2	1	2	5
1	6	1	6	1	1	6	6	1	6	1	1	6	6	6	1	6	2	6	1	1	2	1	2	4	2	4	2	2	4	4	2	1	2	3
6	6	5	6	3	3	2	2	3	4	5	4	5	6	5	6	5	4	4	5	3	5	1	4	2	1	4	3	3	4	3	3	1	2	3
4	6	3	3	3	5	5	6	5	6	3	3	6	4	4	3	3	3	3	4	4	4	2	5	3	2	4	2	2	7	2	1	1	2	3
6	6	6	6	5	6	6	5	5	6	6	6	5	6	6	5	1	1	6	1	6	6	1	3	2	1	4	3	2	7	3	2	1	2	4
6	6	6	6	5	6	6	4	6	6	5	4	6	5	6	6	4	3	6	3	4	6	2	4	4	1	2	2	3	6	4	2	1	2	3
4	5	6	5	1	3	4	5	4	6	3	6	6	5	5	4	5	1	6	4	5	5	2	2	8	1	3	2	3	6	2	1	1	2	3
6	5	3	6	4	4	5	5	5	5	4	3	2	5	5	5	2	2	3	2	4	4	1	2	7	3	1	2	3	3	2	2	1	2	1
1	6	1	4	6	6	4	6	5	2	3	3	2	3	3	3	3	3	2	2	2	1	1	2	4	2	1	2	4	3	2	2	1	2	1
4	6	5	3	2	6	4	6	1	4	4	1	1	3	3	3	4	2	4	3	4	5	1	3	2	2	4	2	2	7	5	1	1	2	5
3	4	4	3	3	4	4	4	4	3	2	4	6	6	6	5	5	4	6	5	6	5	1	2	4	2	1	2	5	5	4	2	1	2	3
6	6	4	4	6	5	4	2	4	6	6	5	6	6	2	6	2	1	6	6	2	6	2	2	3	2	3	2	2	5	2	2	1	2	1
6	6	6	6	3	6	4	5	4	4	5	5	6	5	5	5	5	4	5	5	5	4	2	2	8	2	1	2	3	4	4	1	1	2	3
4	5	6	5	3	5	5	6	4	5	5	6	5	5	6	6	5	4	5	6	6	5	2	4	8	1	4	2	3	4	5	2	1	2	3
6	5	6	6	1	1	1	1	6	2	3	4	3	3	4	2	1	1	3	4	4	3	2	1	7	3	3	2	3	5	1	1	1	2	1
3	4	2	2	1	3	2	2	1	5	6	4	1	6	6	6	4	3	5	4	4	6	2	1	7	1	1	2	2	5	2	1	2	2	1
5	6	3	3	2	3	3	5	2	2	2	2	3	3	5	5	3	5	6	6	5	6	2	1	7	3	3	2	3	3	2	2	1	2	1
5	5	6	6	2	1	6	4	6	6	5	3	3	5	5	6	4	3	5	5	5	6	2	1	7	2	2	2	2	5	4	1	1	2	1
6	6	1	3	3	4	5	6	4	3	5	3	5	5	4	2	3	2	5	4	5	3	1	4	3	2	4	4	2	4	5	1	1	2	3
6	6	6	6	4	5	3	1	1	6	5	1	6	6	6	6	6	6	6	6	6	6	2	2	2	1	2	2	4	7	2	1	1	2	5
3	5	5	6	2	5	6	6	6	3	5	4	6	2	5	4	2	1	5	6	4	3	2	1	7	2	3	2	3	4	4	1	1	2	1
5	5	4	6	1	1	1	1	1	3	5	4	5	5	5	6	6	4	5	5	5	5	2	2	8	2	3	2	3	7	4	1	1	2	3
5	5	5	5	2	3	5	4	3	4	4	4	5	5	4	4	5	5	6	6	4	4	2	2	4	2	3	2	3	5	2	2	2	2	1
1	6	1	2	1	1	6	4	2	5	6	1	1	3	4	3	4	2	4	5	3	5	2	1	7	1	1	3	4	5	6	2	1	2	1
4	3	4	4	3	4	4	3	3	4	4	3	3	4	3	4	4	3	3	4	3	4	2	4	2	3	3	2	2	3	2	2	1	2	3
6	6	5	5	6	6	3	3	4	4	4	4	5	4	6	5	5	4	4	4	4	4	1	3	3	2	5	2	3	4	2	2	1	2	3
4	1	3	4	6	4	5	5	5	4	3	3	4	1	2	2	2	5	1	3	4	3	2	2	5	2	4	2	3	3	1	2	1	2	1
4	5	5	5	3	5	5	3	4	6	3	2	5	6	6	6	5	4	6	6	6	6	2	2	8	2	2	2	3	5	2	2	1	2	1
3	5	5	6	2	6	3	5	4	5	5	1	1	6	6	5	1	5	6	6	6	5	2	3	2	2	4	2	2	5	3	1	1	2	3
4	5	4	3	3	4	3	5	3	5	6	5	5	2	2	5	4	3	5	5	2	4	2	2	5	2	3	2	3	4	2	1	1	2	1
4	5	4	4	5	5	3	4	5	3	5	4	4	5	5	4	3	4	4	5	5	5	2	3	4	3	3	2	3	3	4	1	1	2	3
4	5	5	3	1	2	3	2	2	5	5	4	4	5	3	6	6	5	4	4	2	3	1	1	7	2	2	2	2	7	2	1	2	2	1
2	5	5	5	2	3	3	4	3	5	5	6	3	1	5	5	4	2	5	5	5	4	2	3	8	3	4	2	2	7	4	1	1	2	3
1	2	3	5	2	2	6	2	5	5	5	4	5	6	6	6	5	5	6	6	6	6	2	2	1	3	5	2	3	3	2	1	1	2	1
3	3	3	3	4	4	4	4	4	4	5	5	5	5	5	5	5	5	5	5	5	5	2	3	2	3	4	3	2	3	2	1	1	2	1
3	6	3	2	1	5	2	6	6	1	1	1	2	3	3	6	6	5	5	4	5	5	2	2	4	3	3	2	3	5	2	1	2	2	1
5	4	6	4	4	3	6	3	5	6	5	6	6	6	6	5	4	3	6	5	6	6	2	4	6	1	2	4	3	5	5	2	1	2	3
4	5	3	6	4	5	2	4	6	5	2	3	3	4	3	4	4	5	5	4	3	5	2	1	7	2	3	3	2	4	2	2	2	2	1
6	6	4	3	1	6	5	3	1	4	6	5	6	4	6	6	5	4	6	6	6	6	1	2	8	1	5	2	3	4	4	2	1	2	3
1	1	1	2	2	4	3	3	1	5	5	3	4	3	5	5	2	3	6	3	2	6	1	3	4	3	4	2	3	7	2	2	2	2	3
5	6	6	5	3	4	2	2	3	4	5	6	6	4	5	6	3	1	3	6	6	4	2	2	4	3	4	2	3	2	4	2	1	2	1
3	4	5	4	5	4	4	5	4	3	3	5	5	3	5	4	5	4	4	4	5	4	2	2	2	2	4	2	3	3	2	1	1	2	1
3	4	5	4	1	3	6	3	1	4	3	6	4	5	6	6	4	6	6	6	6	6	2	2	2	1	4	2	4	5	4	1	1	2	3
4	4	3	4	2	4	4	5	6	6	4	3	6	6	3	5	4	3	6	6	5	6	1	2	5	3	3	2	2	3	4	1	1	2	3
3	3	6	6	5	4	3	5	4	6	6	5	6	5	6	6	6	5	5	6	6	5	1	3	4	2	4	2	2	5	3	1	1	2	3
6	4	4	4	3	4	5	2	5	5	6	6	6	6	5	6	6	6	5	6	5	6	1	1	7	2	2	2	3	5	4	2	1	2	1
6	5	4	3	4	4	3	5	4	5	5	3	5	6	6	4	3	4	6	4	2	2	1	2	1	4	3	2	3	2	2	1	2	2	1
2	3	2	4	1	3	3	1	1	4	5	4	5	5	5	6	3	2	5	5	5	6	2	2	9	2	3	2	3	7	5	2	1	2	3
4	4	5	6	3	3	6	5	6	5	6	6	6	5	6	6	5	4	5	5	5	5	2	2	7	2	3	2	3	3	2	1	1	2	1
6	6	6	6	6	5	5	5	5	6	6	6	6	5	5	5	5	6	6	6	6	6	1	1	8	1	3	3	3	7	4	2	1	2	1
3	6	6	6	4	5	5	6	4	6	3	3	2	5	6	6	6	1	6	6	2	4	2	1	7	2	2	2	2	5	2	1	1	2	1
5	5	4	5	4	6	6	5	5	6	1	5	6	6	5	6	5	3	5	5	4	6	2	5	3	2	4	2	2	6	2	2	1	2	3
6	6	5	5	5	6	6	4	4	5	5	6	5	6	4	5	5	4	6	5	4	5	2	4	1	3	4	2	3	4	4	2	1	2	3
2	3	2	6	1	2	4	1	5	6	6	6	2	3	5	6	2	1	6	6	6	6	2	1	7	3	3	2	3	2	4	1	1	2	1
4	6	5	6	6	3	5	6	6	4	5	6	5	5	6	4	4	6	4	5	6	6	1	4	8	1	4	3	3	3	4	2	1	2	3
5	5	5	5	6	5	3	4	4	4	4	4	5	4	5	5	4	5	5	5	5	5	1	3	2	3	4	2	3	3	3	1	1	2	3
4	4	4	4	2	3	1	2	3	4	5	4	2	2	3	4	3	2	2	6	4	5	2	1	7	3	3	2	3	5	2	1	1	2	1
5	6	5	6	1	1	1	6	6	5	6	6	6	5	6	6	5	5	6	6	5	6	1	5	3	2	3	3	2	4	3	2	1	2	3
6	4	5	4	4	4	5	3	3	4	3	4	4	5	6	5	6	4	5	5	4	3	1	4	8	1	2	2	4	6	4	2	1	2	3
3	4	5	5	3	5	5	3	5	4	5	3	5	5	5	5	4	5	5	4	4	6	2	2	4	2	3	2	3	3	2	1	1	2	1
5	5	3	3	2	2	3	3	2	3	4	4	1	2	6	6	5	2	3	4	4	4	2	1	7	1	2	2	3	3	4	3	1	2	1
3	3	4	4	3	3	4	4	3	3	3	4	4	4	3	3	4	4	4	4	4	4	2	3	3	2	2	2	3	4	2	1	2	2	3
3	3	3	3	3	4	2	2	2	4	4	4	4	3	4	3	4	3	4	2	4	3	2	2	3	1	1	2	1	4	2	2	1	2	1
4	5	6	6	2	2	3	2	2	4	6	3	6	1	6	6	1	1	6	5	4	6	1	2	7	4	2	2	3	2	4	2	1	2	1
4	6	6	6	1	6	6	4	1	3	5	6	4	6	6	4	3	3	6	6	6	6	2	3	8	1	3	2	3	7	5	2	1	2	3
1	6	6	6	1	2	6	6	5	5	6	5	5	4	4	5	5	3	4	3	4	6	2	2	7	3	4	2	3	4	2	1	1	2	1
5	4	5	3	3	4	4	5	4	5	4	3	5	4	5	6	4	3	5	6	5	4	1	2	7	3	4	2	2	6	2	1	1	2	1
6	6	6	6	6	5	4	6	5	4	5	6	5	6	5	6	6	6	5	4	5	6	1	2	3	4	1	2	2	4	2	1	1	2	1
6	6	5	5	1	4	3	5	4	4	5	3	4	5	4	6	6	3	3	4	5	5	2	2	7	2	4	2	3	5	2	2	1	2	1
4	6	3	5	4	5	6	6	6	3	5	5	4	6	5	3	2	1	6	5	4	5	2	1	7	1	1	2	2	5	2	2	1	2	5
6	6	6	6	2	2	2	2	5	1	1	1	6	1	1	6	1	6	1	5	5	6	2	2	4	3	3	2	3	2	2	2	1	2	5
4	4	4	4	4	4	4	4	4	4	4	4	4	4	4	4	4	4	4	4	4	4	1	2	7	4	2	2	1	2	2	2	2	2	1
5	6	5	5	5	6	5	6	5	5	5	5	6	5	6	5	6	5	5	5	5	6	1	5	4	1	1	4	5	4	6	1	1	2	5
4	5	6	6	2	4	2	5	1	1	1	1	2	3	4	6	6	1	2	5	6	6	1	2	4	3	5	2	3	2	4	1	1	2	2
3	6	6	6	1	1	6	4	6	5	5	6	2	6	5	4	2	2	6	5	1	6	1	2	8	2	3	2	3	3	4	2	1	2	3
3	5	2	2	1	2	3	1	2	4	5	5	6	5	5	6	2	4	5	6	4	5	1	1	7	1	3	2	3	4	2	2	1	2	1
4	6	6	6	1	3	6	4	5	6	6	1	1	6	6	6	6	1	6	6	6	6	2	2	2	1	4	2	3	3	5	2	2	2	3
3	5	3	3	1	3	4	4	4	5	6	6	6	5	5	5	6	5	6	4	3	6	2	4	1	3	3	2	2	4	2	2	1	2	3
6	5	5	4	6	6	6	5	1	4	5	4	5	2	4	4	3	4	4	5	3	5	1	3	2	2	3	2	4	5	2	1	1	2	2
6	6	1	1	1	1	1	6	1	6	6	6	6	1	6	6	6	6	6	6	6	6	2	3	8	1	2	3	2	5	4	1	1	2	3
6	2	3	4	1	2	6	2	1	6	6	5	6	6	6	3	2	2	4	2	4	6	2	4	8	1	2	2	1	4	4	2	1	2	3
5	5	4	4	4	3	4	4	5	4	5	4	5	4	5	6	4	4	5	5	4	5	1	6	8	1	3	2	2	4	2	2	1	2	3
4	4	5	5	4	4	4	3	5	4	5	5	5	5	5	4	4	3	5	4	5	5	2	4	3	3	5	2	3	4	2	1	1	2	3
4	5	6	5	6	6	5	6	5	5	4	3	6	5	4	6	5	2	5	6	4	5	2	2	3	3	5	2	2	4	2	1	1	2	3
5	6	5	6	3	4	5	5	4	6	5	3	5	6	6	5	4	4	6	5	5	5	2	3	3	4	5	2	3	5	4	2	1	2	3
4	4	3	4	3	3	4	4	4	3	2	2	2	4	5	5	3	2	4	3	2	4	2	3	3	2	5	2	2	7	2	1	1	2	3
6	5	3	5	5	4	4	5	5	4	5	5	5	3	3	3	2	4	5	6	6	6	2	1	7	3	2	2	3	3	2	2	1	2	1
6	5	4	5	5	2	6	3	3	5	6	6	4	6	5	5	2	1	5	5	6	6	2	2	1	3	4	2	3	4	3	1	2	2	1
4	3	4	2	4	5	3	2	4	3	6	2	1	3	2	2	6	5	5	4	2	3	2	1	7	3	4	3	2	3	2	3	1	2	2
5	4	4	6	4	5	5	5	6	4	6	3	4	6	6	5	6	3	4	4	5	6	2	2	7	3	3	1	3	3	2	2	1	2	1
3	5	5	4	3	4	2	5	4	3	2	2	5	4	4	3	2	1	4	4	3	3	2	3	3	2	3	2	3	5	3	2	1	2	3
5	6	4	4	4	6	5	6	3	5	6	5	5	4	6	4	3	5	6	4	4	5	2	3	3	3	4	2	3	4	2	2	2	2	1
2	4	5	5	4	4	5	5	4	5	6	5	5	5	4	4	4	3	5	4	4	5	2	2	3	4	5	2	3	5	3	1	2	2	2
5	4	3	5	6	5	4	3	3	2	1	2	3	4	5	6	6	5	4	3	2	3	2	2	3	3	4	2	3	3	2	2	2	2	3
4	5	5	4	4	5	4	5	4	5	4	4	5	6	5	5	4	5	5	6	5	4	1	3	3	3	4	2	3	3	2	1	2	2	3
5	4	6	4	4	3	2	4	3	2	3	2	5	4	3	4	4	1	2	3	4	5	2	3	3	3	2	2	3	3	2	2	1	2	3
2	1	4	5	4	4	5	5	5	4	5	3	5	4	4	6	4	2	5	5	4	5	1	3	2	3	4	2	2	4	3	1	1	2	3
2	5	4	4	1	4	5	2	2	4	6	5	6	4	6	5	2	1	5	6	3	4	1	3	3	3	4	2	3	5	2	1	2	2	2
4	5	6	6	4	2	3	2	5	3	4	2	5	3	4	2	1	1	5	5	3	6	2	2	3	3	3	2	3	5	2	1	1	2	2
4	5	6	4	4	5	3	4	6	6	5	6	4	6	5	4	3	2	5	6	4	5	2	3	3	3	4	2	3	5	2	2	2	2	2
6	5	5	5	2	5	4	3	4	5	5	6	5	4	6	6	5	5	6	6	6	5	2	2	1	2	2	2	3	5	4	2	1	2	3
4	5	4	5	3	4	3	4	5	5	6	4	4	2	5	6	3	1	4	6	5	5	2	1	7	3	4	2	2	4	2	1	1	2	1
4	4	5	6	2	4	5	2	5	6	4	5	5	6	4	5	5	4	6	4	4	6	1	2	1	4	4	2	3	4	2	1	2	2	3
3	5	5	4	3	3	2	4	3	5	4	4	5	6	5	5	4	4	5	5	4	5	1	3	3	3	3	2	3	5	4	1	1	2	3
6	4	1	1	5	6	1	6	1	2	5	6	2	1	1	5	1	1	5	6	4	4	1	2	5	3	4	2	2	4	2	1	2	2	1
4	3	3	1	5	6	3	3	2	4	5	5	3	3	4	6	4	3	2	6	5	6	2	2	7	3	4	2	4	6	2	1	1	2	1
2	6	6	6	4	3	2	6	5	4	6	1	6	2	5	6	5	4	5	6	5	3	2	2	4	3	4	2	3	7	2	1	1	2	3
4	6	3	5	3	3	4	5	4	5	6	5	5	4	6	5	3	5	5	6	5	5	1	3	8	2	5	2	3	4	2	2	1	2	3
6	3	5	6	1	2	1	4	5	1	6	5	1	2	4	5	1	2	4	5	6	5	2	1	7	3	3	2	3	3	4	1	2	2	1
5	5	6	6	3	5	3	4	3	5	3	5	6	3	5	5	4	2	4	6	6	6	2	2	5	4	5	2	2	5	2	1	1	2	1
4	3	4	4	3	2	2	3	4	2	4	2	5	4	5	6	2	2	5	6	5	6	2	2	7	3	4	2	3	3	2	1	1	2	1
4	6	3	4	3	5	6	2	5	3	6	6	3	4	4	5	5	2	5	4	4	6	2	2	1	3	5	2	3	3	2	2	1	2	2
3	4	5	5	3	4	4	5	5	5	6	5	6	6	5	6	5	4	5	6	5	5	2	3	3	3	3	2	3	4	5	2	1	2	3
1	3	4	5	3	2	4	4	5	6	6	3	3	2	2	5	3	4	3	5	6	5	2	2	9	4	4	2	3	5	3	1	1	2	1
4	5	5	4	4	5	5	4	4	4	4	4	5	5	3	4	5	4	3	4	3	4	1	2	2	2	1	2	1	5	2	1	1	2	1
5	6	5	4	4	5	4	4	5	5	4	5	6	5	5	6	5	5	4	5	6	5	1	2	3	2	2	2	3	2	4	2	1	2	2
3	6	6	5	2	5	4	3	5	4	6	4	5	5	6	6	4	3	5	6	5	5	1	2	1	3	5	2	2	3	4	1	1	2	2
2	5	4	6	3	1	4	3	5	2	6	5	6	4	5	2	3	1	4	6	3	2	1	2	3	3	4	2	3	3	2	1	1	2	3
5	4	4	5	5	4	4	5	3	4	5	4	4	4	5	4	4	5	4	4	5	4	1	3	3	3	4	2	2	4	4	1	1	2	3
2	5	4	5	3	5	5	6	4	3	2	5	5	2	2	4	2	5	6	6	3	5	2	4	3	3	4	2	3	7	2	1	2	2	3
4	5	5	5	4	5	5	4	5	4	5	4	5	5	4	5	6	5	5	5	5	5	2	3	3	4	5	2	3	3	4	1	1	2	2
4	5	3	4	6	4	5	3	2	5	4	2	2	5	3	2	5	3	6	3	2	1	2	3	3	3	4	3	3	3	4	2	1	2	3
5	6	5	4	4	5	6	5	5	4	5	4	5	6	5	5	6	5	4	5	6	5	2	2	3	3	5	2	3	3	5	2	2	2	3
5	4	3	6	2	2	6	3	5	4	5	5	5	6	4	3	3	2	5	3	3	5	2	2	7	3	3	2	3	2	2	2	1	2	1
4	5	5	5	4	4	5	5	4	5	4	5	4	5	3	5	4	3	5	4	4	5	1	3	3	4	4	2	3	5	3	1	2	2	2
2	5	5	6	3	3	2	5	4	5	5	5	6	3	5	5	3	2	5	5	6	6	2	3	1	3	4	2	4	5	5	1	1	2	3
4	5	5	5	5	4	4	5	4	4	5	5	5	6	5	5	5	5	5	6	5	6	2	2	7	3	5	2	3	5	2	1	2	2	1
3	6	3	6	1	1	3	1	4	6	6	4	6	6	4	6	2	2	4	3	3	4	2	2	3	2	4	2	3	3	2	1	1	2	1
3	4	5	6	3	4	5	5	4	5	6	4	5	6	6	4	5	5	6	6	5	5	2	2	1	3	5	2	2	2	2	3	1	2	3
4	4	4	2	2	2	1	5	3	2	4	5	5	1	5	4	5	2	5	3	4	2	2	1	7	1	2	2	1	5	3	2	1	2	1
6	6	6	6	1	1	1	6	1	1	1	4	6	6	6	6	3	3	6	6	6	6	1	2	3	3	4	2	3	5	2	1	1	2	1
4	2	2	2	1	2	4	4	3	3	4	3	4	4	6	5	3	3	5	5	5	5	1	5	3	2	6	2	2	6	2	1	1	2	3
4	2	3	5	5	4	5	4	3	4	5	3	6	4	5	3	2	4	5	3	3	4	1	2	4	3	4	2	3	4	2	1	1	2	3
6	4	3	4	2	3	4	4	1	5	5	5	5	6	4	6	5	4	6	5	6	4	1	2	7	3	2	2	2	3	4	3	1	2	1
1	5	6	4	2	5	3	4	6	5	6	3	4	2	1	4	1	6	6	4	5	3	1	2	5	3	5	2	4	4	4	1	1	2	3
4	5	2	2	2	3	3	3	3	5	5	2	5	3	2	5	2	2	5	2	5	5	1	3	3	3	5	2	1	2	4	1	2	2	3
4	5	4	3	4	5	6	5	4	3	5	6	6	3	4	5	6	4	3	2	3	4	2	3	4	3	4	2	2	5	3	1	1	2	3
6	5	3	6	3	5	2	5	3	5	3	6	4	3	6	4	3	4	3	6	5	4	2	3	1	3	4	3	2	3	3	1	1	2	2
6	5	4	5	2	2	5	6	5	5	5	3	3	6	5	4	2	2	6	5	5	5	2	2	1	4	4	2	3	4	5	1	2	2	3
3	5	5	5	3	4	4	5	4	4	5	3	3	4	5	6	4	5	4	5	4	5	1	3	3	4	5	2	3	3	4	1	1	2	3
5	6	4	4	5	5	4	4	6	5	6	5	4	5	5	6	6	5	4	4	6	6	1	3	3	3	4	2	2	4	4	1	1	2	3
6	4	5	5	4	5	6	4	5	5	6	6	4	5	5	6	3	4	5	4	4	5	1	3	3	3	4	2	2	4	4	1	1	2	3
5	6	3	4	5	6	6	2	3	1	5	4	6	3	2	5	4	3	6	6	3	5	1	4	3	2	3	2	3	2	4	2	1	2	3
5	6	4	5	4	5	5	5	4	4	5	4	5	3	3	4	3	3	4	4	4	4	2	3	5	3	4	2	3	4	5	1	2	2	3
4	6	3	3	6	5	3	5	5	3	4	3	5	5	4	4	3	3	4	4	3	3	2	2	5	3	4	2	3	4	2	3	1	2	1
5	5	4	6	6	5	4	6	5	6	5	4	6	5	4	5	5	6	4	5	5	4	2	3	3	3	5	2	2	4	4	1	2	2	3
3	5	4	5	2	4	5	4	5	6	4	5	6	4	4	5	2	4	5	6	5	5	1	3	4	3	5	2	2	5	3	1	1	2	3
5	6	5	4	3	4	5	4	5	4	5	6	5	6	6	5	5	4	6	4	3	5	2	2	7	2	4	2	2	3	2	1	1	2	1
5	5	4	6	5	5	4	6	5	5	4	6	6	5	4	5	4	4	6	5	4	4	2	3	3	3	4	2	2	4	4	1	2	2	3
5	5	4	6	5	5	4	4	5	6	6	4	4	5	6	6	5	4	4	5	5	4	2	3	3	3	4	2	2	4	4	1	2	2	3
4	5	4	6	5	5	4	6	5	6	6	4	4	5	6	5	6	6	4	5	4	5	2	3	3	3	4	2	2	4	3	1	2	2	3
3	4	5	5	2	2	4	5	5	4	6	2	4	5	6	5	4	2	4	5	5	6	1	2	3	4	4	2	3	4	4	1	1	2	3
5	5	3	5	1	2	3	3	2	5	5	4	6	6	2	6	6	4	6	6	5	3	2	1	7	3	4	2	2	3	4	2	1	2	1
4	6	5	5	3	3	5	3	5	5	5	4	5	5	5	5	5	3	5	5	4	5	2	3	5	3	4	2	3	3	2	1	2	2	1
3	4	4	5	4	6	4	5	4	5	5	4	6	6	5	4	3	5	5	4	5	4	2	3	3	3	5	2	2	5	4	1	2	2	3
5	6	4	3	3	5	6	3	4	6	6	5	4	6	6	6	5	3	6	5	4	4	1	2	1	3	4	2	3	2	4	1	2	2	1
6	4	5	4	4	6	5	4	5	5	6	4	6	5	5	6	4	4	5	5	4	5	1	2	3	3	5	2	3	3	2	2	2	2	1
2	2	4	5	1	2	1	3	4	1	6	1	1	2	4	6	3	1	2	6	5	6	2	2	5	3	3	2	3	4	2	2	1	2	1
3	6	4	6	3	3	5	4	6	6	5	6	6	3	5	6	4	4	6	6	6	5	2	2	1	3	4	2	2	4	2	1	1	2	1
5	6	3	4	2	4	5	5	3	5	3	2	4	6	3	3	4	2	2	3	3	2	1	2	4	1	3	2	2	7	3	1	1	2	5
3	5	4	4	6	5	4	5	4	4	5	5	4	4	5	6	4	5	4	5	4	4	1	2	5	3	4	2	3	4	2	1	2	2	1
3	5	6	5	5	5	4	3	2	4	6	3	5	6	3	5	2	2	5	4	3	5	1	1	7	3	3	2	3	4	2	1	1	2	1
3	5	3	4	4	2	3	2	4	3	3	4	4	3	3	4	5	5	4	4	3	4	2	1	7	2	3	2	3	2	2	1	1	2	1
3	4	6	5	5	4	4	6	5	5	4	6	6	5	4	4	5	5	4	6	5	5	2	2	3	3	5	2	3	4	2	1	2	2	1
6	3	5	5	3	3	3	4	5	2	6	6	2	6	5	5	5	1	2	3	5	5	2	2	7	3	3	2	3	4	2	1	1	2	1
5	6	4	5	4	5	4	6	5	6	5	4	4	5	4	4	6	5	4	5	4	6	1	2	3	3	5	2	3	3	4	1	2	2	2
3	5	4	4	6	5	4	5	5	6	6	5	4	5	5	4	6	6	5	5	4	5	2	2	8	3	5	2	3	4	2	1	2	2	1
5	5	4	4	6	5	5	4	6	5	4	4	6	5	4	4	5	5	6	4	5	4	2	2	8	3	4	2	2	4	2	2	2	2	1
1	3	3	2	5	2	3	2	2	4	2	4	5	2	5	3	5	2	4	2	4	2	2	2	7	4	2	3	1	3	1	2	1	2	1
3	5	4	4	6	5	4	5	4	5	5	4	4	6	6	5	4	5	5	6	5	4	2	4	3	3	5	2	2	4	4	1	1	2	3
5	6	5	6	4	5	4	5	3	4	5	3	6	4	3	6	5	3	4	5	6	4	2	3	1	4	4	2	4	2	4	1	1	2	3
3	3	4	5	2	3	4	4	5	5	5	6	6	4	6	6	5	4	3	3	3	2	2	2	3	3	3	2	2	7	2	1	1	2	1
4	3	2	5	3	2	3	2	4	5	2	3	5	6	4	4	1	2	2	5	4	5	1	1	7	3	3	2	4	4	2	2	1	2	1
3	4	4	6	1	4	5	3	2	4	6	3	5	5	6	6	3	4	5	6	5	5	1	2	1	4	5	2	3	3	4	2	1	2	2
4	5	6	4	5	4	6	5	4	5	4	4	5	4	5	6	5	4	5	5	4	5	2	2	5	3	4	2	3	3	2	2	1	2	1
3	5	5	4	3	4	5	6	4	5	6	6	5	4	6	6	5	4	6	6	5	5	2	3	3	3	5	2	3	6	2	3	2	2	3
6	5	5	5	3	3	4	4	4	4	5	4	5	5	5	4	4	4	4	5	6	5	1	1	7	2	3	2	3	3	2	2	1	2	1
3	5	4	4	2	2	6	3	4	5	5	6	4	5	6	6	6	1	5	6	1	6	1	3	4	4	5	2	2	4	2	1	1	2	3
5	6	6	4	2	3	2	5	6	5	4	1	5	2	5	6	6	3	3	4	5	5	1	2	3	3	4	2	3	3	2	2	1	2	1
4	4	5	4	1	5	5	1	2	4	3	3	5	6	4	1	2	1	6	2	2	2	1	2	4	1	3	2	1	1	1	2	1	2	1
5	5	3	4	2	4	4	3	3	5	5	3	5	4	3	5	2	2	6	4	4	6	2	2	1	3	4	2	3	4	2	2	1	2	2
4	5	5	4	2	3	4	2	3	2	3	5	5	4	5	4	5	4	5	4	5	4	2	1	7	2	2	2	3	3	1	2	2	2	1
4	5	5	4	3	3	4	5	4	2	2	2	5	4	3	4	3	2	4	4	3	4	2	3	5	3	4	2	3	3	2	1	2	2	1
4	5	4	4	5	4	5	3	5	5	4	4	5	4	4	5	5	4	3	4	4	4	1	3	3	3	5	2	3	3	2	3	1	2	3
4	5	6	5	5	4	5	4	4	5	6	4	5	5	4	5	5	4	5	6	5	5	1	2	3	2	3	2	3	5	2	1	1	2	1
4	5	6	5	5	4	5	6	4	5	4	5	5	4	5	4	4	5	4	5	4	4	1	2	5	3	4	2	3	6	2	1	1	2	1
6	6	4	3	4	4	3	3	2	2	5	5	4	2	4	5	2	3	5	5	3	5	2	3	3	3	4	2	3	5	5	1	2	2	3
4	5	6	5	5	4	5	4	4	3	4	5	4	5	5	4	4	5	5	6	5	6	2	2	1	3	4	2	2	6	2	1	1	2	1
4	5	6	5	5	6	5	6	4	5	6	5	4	5	6	5	4	4	5	6	5	4	1	2	3	3	4	2	3	1	1	2	1	2	1
3	5	6	5	5	4	5	4	4	5	6	5	5	4	6	6	4	5	5	4	5	4	1	2	3	2	3	2	3	1	1	3	1	2	1
3	5	5	5	3	4	5	5	4	5	5	5	5	4	5	4	4	4	5	4	5	5	2	2	3	3	3	2	3	5	4	1	1	2	2
3	4	5	4	5	5	4	6	5	4	5	6	5	4	5	5	4	6	5	5	4	5	2	2	3	2	3	2	3	4	2	2	1	2	1
3	4	5	4	5	5	4	5	4	6	5	5	4	5	6	5	5	4	5	5	6	5	2	2	5	3	4	2	3	1	1	2	1	2	1
3	4	5	4	4	6	6	5	4	5	6	5	6	4	4	5	4	5	5	4	6	5	2	2	1	3	3	2	3	5	2	1	1	2	1
6	2	3	4	6	6	2	3	3	5	5	2	4	5	2	6	1	1	3	5	1	2	2	2	7	3	4	2	3	4	2	2	1	2	1
5	6	2	3	4	3	5	2	3	6	4	6	5	6	2	5	4	2	5	3	4	6	2	4	3	3	3	2	3	2	4	2	1	2	3
4	5	4	3	3	4	5	3	2	3	4	5	5	4	6	3	5	4	3	4	5	6	2	2	3	3	4	2	3	3	4	2	2	2	3
3	4	4	6	5	5	4	5	5	6	4	5	6	5	4	4	6	5	4	5	5	4	1	2	3	2	2	2	3	1	1	3	1	2	1
5	6	4	5	2	5	3	4	2	3	5	6	6	4	2	3	2	3	5	6	3	5	1	2	1	3	4	2	2	6	4	1	1	2	1
5	6	6	5	3	4	5	3	5	6	4	3	6	5	4	5	6	3	5	3	6	6	2	1	7	2	4	2	2	3	4	1	1	2	1
6	4	5	4	3	5	5	6	3	2	1	2	4	5	6	3	2	1	5	6	4	3	2	2	3	3	4	2	3	4	2	1	1	2	1
4	3	3	3	3	3	4	4	3	4	4	4	5	3	4	5	3	3	4	4	3	4	2	3	3	2	4	2	3	4	3	1	2	2	3
3	4	4	4	3	4	4	5	5	5	5	3	5	4	4	6	4	3	4	5	4	5	2	2	3	3	3	2	3	4	4	2	1	2	1
4	3	4	4	2	2	3	4	2	2	5	4	5	1	6	6	1	1	5	6	6	6	2	2	1	4	4	2	3	5	3	1	2	2	2
3	5	3	5	2	3	5	5	6	5	6	4	3	6	6	5	4	2	6	6	5	5	2	3	1	4	5	1	3	4	4	1	1	2	3
4	6	5	6	5	5	4	5	6	6	4	5	5	4	5	6	5	4	5	5	4	5	1	2	3	2	3	2	3	5	2	1	1	2	1
5	6	4	5	5	6	5	4	4	5	6	5	5	4	5	6	5	4	5	4	5	4	1	2	5	3	3	2	3	6	2	1	1	2	1
4	6	3	4	2	1	5	5	1	5	5	6	6	6	5	3	4	6	5	1	5	5	1	2	8	3	3	2	3	3	1	2	1	2	1
3	5	4	5	5	4	5	6	4	6	4	5	4	5	4	4	6	5	4	4	6	5	2	2	5	3	4	2	3	6	2	1	1	2	1
4	5	4	5	4	3	5	4	4	5	5	3	4	3	4	5	4	2	4	4	5	4	2	3	3	3	4	2	3	4	3	1	2	2	1
4	6	3	5	2	4	5	6	4	2	4	5	6	5	6	3	4	3	6	5	6	5	2	2	3	3	3	2	3	4	2	1	1	2	1
5	6	6	5	1	4	1	5	5	6	6	5	5	2	6	6	5	4	6	5	4	6	2	3	3	2	4	2	3	4	5	1	1	2	3
5	4	5	3	3	5	4	4	3	5	3	4	5	4	3	4	3	4	4	4	3	4	2	2	7	3	3	2	3	2	2	3	1	2	2
4	6	6	6	2	4	4	5	4	4	6	5	5	4	6	6	3	4	5	5	4	6	1	2	3	3	4	2	2	3	4	1	1	2	2
2	4	4	4	4	3	5	4	3	4	3	4	4	5	5	5	3	3	4	4	4	4	2	1	7	2	1	2	3	4	2	2	1	2	1
4	6	5	6	2	4	3	2	5	2	3	2	4	2	1	3	1	1	1	3	3	4	2	2	7	3	4	2	3	3	2	1	2	2	1
4	4	5	2	3	4	2	5	6	2	3	1	5	2	4	5	1	3	4	3	2	4	2	2	5	3	5	2	3	4	2	1	1	2	2
6	5	5	6	4	5	6	5	4	4	3	5	6	6	5	6	6	3	4	5	6	5	2	2	3	2	4	2	3	3	2	1	1	2	3
4	6	3	4	2	2	3	4	3	4	5	4	5	4	4	6	4	3	6	6	6	6	2	2	5	3	4	2	3	4	2	1	2	2	1
4	4	5	5	2	2	2	5	5	2	5	3	5	3	5	5	3	3	3	4	5	3	2	2	3	3	4	2	3	3	2	1	1	2	1
6	5	4	6	2	3	5	6	5	4	6	6	4	5	3	3	2	1	4	3	4	4	2	2	5	4	5	2	3	5	5	1	1	2	2
4	3	4	4	4	5	4	6	5	5	5	5	5	4	5	6	4	2	5	5	4	5	1	3	1	2	5	2	2	7	3	1	1	2	3
3	2	2	4	1	4	2	5	3	5	2	4	1	5	2	5	3	4	2	5	3	5	2	1	7	3	4	3	3	3	2	1	1	2	1
4	5	2	5	3	5	3	2	2	1	5	5	3	5	6	5	3	3	5	5	6	6	2	1	7	1	4	2	3	4	3	1	1	2	1
5	5	4	6	2	2	6	6	6	5	6	5	4	6	6	4	5	2	5	6	5	6	1	1	7	3	3	2	2	2	2	2	1	2	1
4	6	5	5	3	4	5	4	5	4	6	5	5	5	5	6	5	4	5	6	5	6	1	3	3	4	4	2	3	4	2	1	1	2	3
5	4	6	4	5	6	4	6	4	5	4	6	3	4	5	4	5	4	4	5	4	6	2	3	3	2	5	3	1	3	4	2	2	2	3
5	3	5	6	5	5	6	3	4	6	2	5	6	5	3	4	5	2	6	4	5	6	1	3	3	3	5	2	3	5	2	1	2	2	3
5	6	4	3	5	6	6	4	5	5	3	6	5	6	3	5	4	6	5	6	4	6	1	3	1	2	5	1	3	6	2	2	1	2	3
1	5	3	5	1	3	4	3	4	3	6	2	2	3	6	5	3	2	2	5	5	5	2	2	1	2	4	2	3	3	5	2	1	2	1
4	6	6	6	2	2	5	3	6	4	5	6	6	5	5	5	3	6	4	6	6	6	2	2	7	3	4	2	3	3	2	2	1	2	1
4	3	5	5	1	4	4	3	4	3	5	6	6	3	6	5	1	6	6	6	4	6	2	3	3	4	5	2	3	2	1	2	2	2	3
4	5	3	3	4	6	6	5	4	5	4	2	3	6	5	6	2	1	6	4	4	3	2	2	1	4	4	2	3	5	5	1	2	2	3
4	5	5	6	3	5	5	5	6	4	6	5	6	4	4	5	3	2	5	4	5	4	1	3	3	3	5	2	3	3	4	1	2	2	2
6	6	4	4	4	4	6	6	5	4	3	4	5	6	4	5	4	3	4	3	5	4	2	2	4	2	3	2	2	4	3	2	1	2	1
3	6	6	6	1	3	3	1	4	4	6	3	6	3	6	4	6	3	5	2	4	3	1	3	4	2	4	2	3	6	4	1	1	2	3
5	5	5	5	4	5	5	4	4	5	5	4	5	5	5	5	4	4	5	5	5	5	2	3	3	3	5	2	2	3	4	1	1	2	3
3	5	6	5	4	4	6	3	5	4	4	5	5	6	3	4	2	2	4	3	3	6	1	2	5	3	3	2	3	4	3	2	1	2	1
4	4	3	3	3	3	4	3	2	5	5	2	3	5	3	5	2	2	6	4	3	5	2	2	3	3	5	2	1	3	2	2	1	2	1
4	6	5	5	1	3	6	3	4	5	6	1	1	6	5	6	4	3	6	6	6	6	2	2	3	3	5	2	5	3	4	2	1	2	3
5	3	4	5	3	5	3	5	3	2	2	2	6	3	4	6	2	1	1	5	5	5	2	3	3	3	4	2	3	6	2	1	1	2	3
5	4	5	4	2	5	5	4	5	5	4	4	5	6	5	6	4	4	6	6	6	6	1	3	3	3	4	2	3	3	4	1	1	2	2
3	5	5	6	1	3	5	4	5	6	4	2	2	6	5	4	6	1	4	5	2	6	2	1	8	3	4	1	2	6	4	1	2	2	1
4	4	5	5	2	4	4	2	5	5	4	2	6	5	6	6	4	1	6	6	5	6	2	2	3	2	3	2	1	5	2	1	1	2	1
6	6	6	6	1	1	3	1	3	1	6	5	1	6	4	5	6	1	6	6	5	6	2	1	7	1	1	2	2	1	1	1	1	2	1
6	5	2	3	3	3	3	4	3	2	5	4	5	5	2	6	6	5	4	6	3	6	2	2	3	3	4	2	2	7	6	1	1	2	1
4	6	3	3	2	4	5	2	2	3	3	5	4	5	4	6	6	3	5	5	5	5	2	2	7	2	3	2	3	3	4	1	1	2	1
6	5	4	5	3	3	5	5	5	3	5	3	4	6	4	5	5	2	5	5	3	6	2	2	7	3	4	2	3	4	2	2	1	2	1
3	6	6	6	3	4	5	5	5	6	6	4	1	2	4	2	5	5	4	5	3	4	2	1	7	1	1	2	1	4	2	3	1	2	1
5	5	2	2	2	3	3	2	3	2	4	4	4	4	5	4	4	3	4	4	3	3	1	6	3	2	3	2	3	2	1	2	1	2	5
5	4	5	5	4	4	2	4	5	3	5	4	5	3	2	5	3	2	5	5	4	4	2	2	7	3	3	2	3	3	2	1	1	2	1
6	6	4	3	2	5	5	2	3	5	3	1	2	6	6	6	3	5	6	6	5	4	2	1	7	3	3	2	2	3	2	2	1	2	5
4	4	3	5	5	4	3	5	4	3	5	5	3	3	4	5	3	2	3	2	4	5	2	2	7	3	3	2	3	4	2	1	1	2	1
5	6	5	6	6	5	5	5	6	6	5	6	4	6	6	5	5	5	5	6	4	6	2	4	1	3	5	2	2	7	2	2	1	2	2
5	5	5	2	1	4	5	4	6	6	6	2	6	6	6	6	6	4	5	4	1	5	2	2	1	3	3	2	3	1	1	2	1	2	1
3	5	6	6	2	5	4	2	2	1	2	1	3	4	2	2	1	1	4	3	3	4	2	2	7	4	4	3	3	6	2	1	2	2	1
3	4	2	1	4	5	3	6	3	2	5	4	2	4	3	5	6	5	2	5	3	6	1	3	4	2	4	2	2	5	4	1	2	2	3
6	5	5	6	2	4	5	6	2	3	5	2	3	4	3	5	3	1	5	2	5	4	2	3	3	3	4	2	3	5	4	1	1	2	3
2	5	5	5	1	3	4	1	5	6	6	6	6	6	6	6	6	5	5	6	6	6	2	1	7	3	3	2	3	3	4	1	1	2	1
5	5	5	5	2	4	2	5	3	1	6	6	5	6	5	5	3	3	4	3	3	3	2	3	1	4	4	2	3	5	5	1	2	2	3
4	5	5	6	4	4	3	5	4	3	3	3	5	5	6	6	5	3	3	5	3	5	2	3	3	3	4	2	3	6	3	1	1	2	3
4	2	3	4	2	4	3	4	2	5	4	1	5	3	4	5	2	1	4	5	4	5	2	4	1	3	4	2	2	6	2	1	2	2	5
6	4	5	5	2	3	4	3	3	6	6	2	2	1	6	6	3	2	5	5	6	4	2	2	7	3	3	2	3	3	2	1	1	2	1
6	5	4	6	3	3	5	4	5	6	5	4	5	4	6	5	6	4	6	5	5	6	1	2	3	2	3	2	3	3	2	1	1	2	1
3	4	3	4	2	4	5	3	5	4	6	6	5	6	5	6	4	2	6	4	3	6	1	1	7	1	1	2	3	2	4	1	1	2	1
4	4	4	5	6	4	6	4	3	5	5	5	4	6	6	5	4	3	6	5	4	5	1	2	9	2	3	2	5	5	4	2	1	2	3
3	3	6	6	2	3	3	6	6	6	5	3	3	2	6	6	1	1	4	6	6	5	1	2	7	3	4	2	2	7	2	1	1	2	1
4	4	4	5	3	5	5	3	3	5	4	4	4	5	5	3	3	2	5	5	4	4	1	3	3	2	4	2	2	6	2	2	1	2	3
4	5	6	5	3	2	4	5	3	4	5	4	5	3	6	5	4	5	3	5	4	5	1	2	3	2	3	2	2	3	3	2	1	2	1
6	1	2	2	3	3	2	3	4	3	5	6	6	5	4	4	4	4	6	4	3	4	1	4	3	3	3	2	3	4	3	2	1	2	3
4	2	3	6	1	3	1	1	3	2	6	5	4	3	5	6	3	2	5	6	6	5	2	2	7	3	3	2	3	3	4	1	1	2	1
6	5	5	4	5	5	4	5	5	5	5	5	5	6	6	6	4	4	5	5	5	5	1	5	3	2	3	2	2	4	3	1	1	2	3
5	5	3	4	2	2	5	3	5	2	4	3	4	3	5	4	3	3	4	5	4	5	2	2	7	3	4	2	3	2	1	2	1	2	1
3	4	5	5	2	2	3	4	4	3	4	4	5	4	5	5	4	3	5	4	5	5	1	4	3	3	5	2	3	4	2	1	2	2	3
6	6	4	5	4	5	2	2	1	5	6	2	2	1	1	5	4	4	5	6	1	2	2	1	7	3	4	2	3	4	2	1	1	2	1
5	6	4	4	5	4	5	6	4	6	5	4	6	4	6	5	4	3	6	6	4	5	2	5	4	1	2	3	2	3	3	1	1	2	1
4	5	4	5	3	2	4	1	1	2	6	6	5	6	4	6	5	1	4	6	5	6	2	2	3	3	4	2	3	1	1	2	1	2	1
5	6	5	6	5	4	5	6	4	4	5	6	4	5	5	4	5	5	6	5	4	5	1	2	3	3	4	2	3	4	2	1	1	2	3
3	6	3	1	1	1	3	5	6	6	4	2	5	4	2	5	2	6	1	6	1	2	1	2	8	2	3	2	1	7	2	3	1	2	1
