# Supplementary material for: Consumer heterogeneity for shared accommodations at pre-and-post adoption stages: Insights from travelers in Shanghai, China
Source: PLoS One. 2023 Jun 23;18(6):e0286868. doi: 10.1371/journal.pone.0286868 (PMC10289423; doi:10.1371/journal.pone.0286868)
Supplement: S2 Data — (XLSX) [file pone.0286868.s004.xlsx]

## Sheet: Sheet1
S2 Data. Post-adopters.
No.	1. Cheaper price	2. Better location	3.Larger space	4. Better household facilities	5. The others want to live in it	6. Others recommend it to me	7. Get useful travel tips and information from my host	8. Travel party size	9. Additional services	10. Share my experiences with my friends or relatives	11. Nonstandard experience	12. Live in a non-touristy	13. More accommodation options	14. Interact with the host and the locals	15. Home-feeling	16. New and different accommodation mode	17. It is environmentally friendly	18. Shared accommodation philosophy	19. Have an authentic local experience	20. It’s fun	21. I enjoy staying in it	22.The new accommodation will make me happy	1. Gender	2. Age	3. Job	4. Education	5. Financial status	6. Where did U hear SA?	7. Travel purpose	8. Travel party size	9. Travel composition	10. SA type	11. Nights	12. Total times used SA	13. Year first used SA	14. Even been a SA host?	15. Household compostion	16. SA platform
1	2	5	5	3	2	5	5	3	6	6	5	1	6	5	6	6	5	5	6	6	5	5	2	3	3	2	4	3	2	3	5	1	2	6	1	2	3	10
2	3	5	4	5	2	3	4	5	4	3	3	2	4	4	5	5	5	3	4	5	4	4	2	3	3	3	4	3	2	4	4	1	5	3	6	2	3	3
3	4	3	5	5	3	5	4	4	5	3	5	3	5	4	5	5	4	3	5	4	5	5	2	4	3	3	4	3	2	5	3	1	5	4	5	2	3	3
4	5	4	4	4	3	5	5	5	4	4	5	5	6	4	5	6	4	3	4	4	4	5	2	2	5	2	3	3	2	4	3	2	3	3	5	2	3	7
5	2	5	5	2	2	5	3	2	2	2	5	5	5	4	3	5	2	5	5	5	4	5	2	3	1	3	4	2	2	3	5	2	4	3	5	2	3	9
6	5	5	4	5	2	2	4	4	5	6	6	5	5	6	6	5	4	5	6	6	3	5	2	2	3	4	3	3	2	3	4	1	3	9	4	2	1	4
7	5	6	5	6	5	6	5	6	5	6	5	6	5	6	5	6	5	6	5	6	5	6	2	3	1	4	4	3	2	6	5	2	3	4	6	2	3	7
8	4	5	6	5	3	4	5	4	3	4	5	3	4	5	6	3	2	6	4	6	4	5	2	1	7	3	4	3	2	3	3	2	5	3	5	2	1	3
9	4	5	5	5	3	3	4	5	3	4	5	2	5	4	5	6	3	3	5	6	5	6	1	2	1	2	3	3	2	5	3	1	5	5	4	2	1	7
10	5	6	5	4	5	5	6	5	4	6	4	5	6	5	4	4	6	5	5	6	5	4	2	2	3	3	4	3	3	2	2	1	4	3	3	2	2	4
11	4	5	5	6	4	5	6	5	4	5	6	3	5	4	5	6	5	4	5	5	3	4	2	2	8	3	4	3	2	6	3	1	2	6	4	2	1	7
12	4	5	5	5	4	5	6	6	6	5	6	4	5	6	6	5	5	4	5	6	6	5	2	1	7	1	4	2	2	4	2	1	2	2	6	2	1	4
13	6	5	5	6	4	5	6	5	5	4	6	6	6	6	5	5	4	4	6	5	5	6	1	4	1	3	4	3	2	7	2	1	1	4	5	2	3	5
14	4	6	4	5	3	2	5	4	4	3	6	5	5	4	5	6	5	4	4	5	5	4	2	2	3	3	4	3	2	4	4	2	3	5	6	2	3	3
15	3	5	4	3	2	1	2	3	2	4	3	4	5	4	2	5	1	2	6	5	4	3	1	3	1	3	4	2	2	7	2	1	3	4	5	2	1	3
16	4	6	3	5	2	4	5	5	4	5	6	5	6	6	4	6	5	5	6	6	3	4	2	2	8	3	4	2	2	5	2	1	2	3	6	2	1	6
17	5	4	4	5	4	4	5	5	5	3	4	4	5	5	6	6	4	5	6	6	4	5	2	1	7	1	4	3	2	3	2	2	3	4	6	2	5	8
18	3	5	4	3	4	3	5	5	5	4	3	6	3	6	4	4	3	3	6	5	3	5	2	3	1	3	3	3	2	4	6	2	3	7	3	2	3	10
19	2	5	4	5	2	3	3	2	4	3	4	4	5	3	5	6	2	2	4	5	6	4	2	2	1	3	4	3	2	2	4	2	2	9	5	2	2	9
20	5	5	6	5	3	5	4	5	5	5	6	3	5	5	6	5	4	2	5	5	5	5	2	2	7	3	4	3	2	3	2	2	3	5	6	2	1	6
21	4	5	5	6	2	4	5	4	5	5	6	3	6	6	6	5	4	3	6	5	6	6	1	3	3	3	4	3	2	4	4	2	3	5	6	2	3	3
22	3	5	6	5	1	3	5	3	4	5	4	1	4	3	5	6	5	4	6	5	4	5	1	3	3	3	4	3	2	4	5	1	5	8	5	2	3	3
23	4	6	6	6	4	4	5	5	6	5	6	6	5	6	6	6	4	5	6	6	6	5	2	3	5	4	5	3	2	5	2	1	5	4	5	2	3	4
24	3	4	5	4	2	4	5	3	4	5	5	5	6	6	6	6	3	2	5	5	4	5	2	3	3	2	4	2	3	7	3	2	3	2	6	2	3	10
25	6	5	3	6	4	6	5	3	5	4	6	5	2	3	6	5	6	4	3	5	6	4	1	2	4	2	3	3	1	1	1	2	3	9	6	2	1	4
26	4	3	3	3	2	2	3	2	3	4	5	3	3	4	4	5	4	3	5	5	5	5	2	1	7	2	3	2	2	2	2	1	2	2	6	2	1	4
27	2	3	3	3	2	4	3	4	3	3	5	3	5	3	4	5	3	2	2	4	3	5	1	4	3	3	3	3	2	7	2	1	3	9	1	2	3	9
28	6	5	6	4	6	3	4	5	6	4	3	5	4	4	3	2	3	5	4	3	3	5	2	3	5	3	4	4	2	3	2	1	4	4	5	2	3	4
30	4	5	3	5	3	2	5	6	4	6	6	4	5	6	4	3	4	3	5	4	6	6	2	2	1	3	4	3	2	5	2	1	4	6	3	2	3	4
31	5	6	6	6	5	5	5	5	3	4	4	4	5	4	4	4	4	3	4	4	3	4	2	3	4	2	4	3	3	3	4	2	3	4	6	2	3	7
32	4	5	3	5	4	4	5	3	1	3	4	5	3	5	5	4	1	2	4	2	5	3	1	3	3	3	3	3	2	6	4	1	3	2	6	2	3	4
33	5	6	6	5	4	4	4	5	5	5	6	6	6	5	5	6	5	4	5	6	6	5	2	3	3	3	4	3	2	4	4	1	3	8	4	2	2	4
34	2	4	3	5	4	3	5	6	5	5	6	5	5	6	6	6	5	4	6	5	5	6	2	3	3	3	4	3	2	5	3	1	3	3	6	2	3	4
35	3	6	6	5	4	5	5	5	6	6	5	3	6	6	6	5	6	5	6	5	6	6	2	4	3	3	4	2	2	6	2	1	3	9	2	2	3	4
36	3	4	4	5	3	4	5	4	5	6	6	3	5	6	6	4	4	5	6	6	4	5	2	3	3	3	3	3	2	4	2	1	2	6	5	2	3	4
37	2	4	3	4	2	4	2	2	2	4	6	4	3	1	2	5	1	1	5	3	2	3	2	2	1	3	3	3	2	4	2	2	1	3	6	2	1	7
38	5	5	3	3	3	4	5	4	2	4	3	4	5	5	4	5	4	4	6	4	4	4	1	2	3	4	5	3	2	2	4	1	3	4	5	2	2	7
39	3	4	3	4	3	2	4	3	4	3	5	3	2	5	4	6	2	1	6	5	5	4	2	3	3	3	4	3	2	3	2	1	3	4	3	2	3	7
40	2	5	4	5	4	4	5	4	4	4	4	5	4	5	4	5	4	4	6	4	5	4	2	3	1	2	4	3	2	3	4	1	2	7	3	2	3	4
41	2	4	3	4	1	3	1	3	2	1	5	3	6	4	6	5	3	3	5	2	1	6	2	3	3	3	4	3	2	3	4	2	2	4	3	2	3	4
42	5	6	4	3	5	4	6	4	5	4	6	4	4	5	4	5	5	4	5	4	6	3	1	2	3	4	4	3	2	5	2	1	5	3	6	2	3	3
43	3	4	2	5	2	2	5	4	6	5	4	2	4	5	6	5	4	4	6	5	5	4	2	3	3	3	4	3	2	4	4	2	2	5	3	2	3	5
44	2	4	5	6	2	4	6	4	5	6	3	5	5	6	6	4	5	4	4	5	4	6	2	3	3	2	4	2	2	7	2	1	2	4	6	2	3	7
45	3	4	3	5	2	3	4	5	5	4	4	5	6	4	6	6	3	4	5	5	4	6	1	3	3	3	4	3	2	4	5	1	3	7	5	2	3	4
46	6	6	6	5	2	5	6	6	6	6	4	6	5	6	6	5	6	5	6	4	6	6	2	3	4	2	3	2	2	6	3	3	3	3	5	2	3	4
47	4	5	5	5	4	5	5	4	3	4	5	3	4	4	5	4	5	3	5	5	4	5	2	1	7	3	4	3	2	3	3	1	3	4	6	1	1	7
48	1	6	6	6	1	2	4	2	3	5	6	4	5	2	5	6	6	2	5	4	5	3	2	2	5	2	4	3	2	4	2	2	3	3	6	2	1	7
49	4	5	4	4	5	5	3	4	5	4	5	5	5	4	5	5	4	5	4	5	6	6	2	4	3	2	3	3	2	4	4	3	4	3	6	2	3	7
50	3	4	3	3	3	2	5	1	5	2	3	1	5	4	3	5	3	4	4	4	3	2	2	1	7	2	2	3	2	3	4	1	3	4	5	2	1	10
51	4	5	5	6	3	4	6	6	3	2	2	1	6	6	5	5	1	1	6	5	4	5	2	2	7	3	4	2	2	3	2	1	5	6	6	2	1	4
53	3	4	5	5	4	5	4	5	4	3	4	2	5	3	2	6	2	1	4	3	4	5	2	3	4	2	3	3	2	2	4	1	1	3	6	2	2	7
54	6	6	5	5	4	5	5	6	5	4	6	6	6	6	6	5	5	6	6	5	5	6	2	2	3	3	5	3	2	3	2	1	2	8	4	2	1	4
55	6	4	3	4	3	2	6	3	5	4	2	4	5	6	5	4	4	5	5	6	6	6	1	2	7	2	1	3	2	2	2	2	4	3	6	2	1	8
56	5	6	4	3	4	4	5	3	2	3	1	5	6	2	4	5	4	2	5	4	3	5	2	2	7	4	3	3	2	2	2	2	2	3	6	2	1	7
57	1	6	3	5	4	6	3	6	6	4	5	3	4	2	5	5	4	2	3	5	4	3	2	2	3	1	4	3	2	3	2	2	4	3	5	2	1	7
58	3	3	4	5	1	2	3	4	3	4	5	2	4	4	5	5	2	2	4	5	5	5	2	3	3	3	4	3	2	3	4	1	1	3	6	2	3	10
59	2	5	6	6	3	3	2	6	4	5	6	3	4	5	5	5	3	1	6	6	5	6	2	2	5	3	4	3	2	2	2	2	3	6	5	2	1	4
60	3	4	5	6	4	4	6	3	4	3	5	6	5	3	3	3	3	3	6	6	5	5	2	1	7	3	4	2	3	2	4	1	3	5	6	2	1	4
61	3	5	4	3	2	4	5	6	4	2	3	4	2	5	2	4	3	2	2	4	5	5	2	2	7	3	3	2	2	3	3	1	3	3	4	2	1	10
62	6	6	5	4	2	6	6	5	6	5	6	6	6	6	5	6	4	6	6	5	6	6	2	3	4	3	3	2	3	5	3	1	3	3	3	2	3	7
63	5	4	5	5	2	3	4	5	5	4	6	5	6	5	6	6	4	3	6	5	4	6	2	2	3	3	4	3	2	3	4	2	3	6	5	2	2	7
64	3	5	4	6	2	2	1	1	2	3	6	2	4	3	6	5	4	1	5	5	6	4	2	3	3	4	3	3	2	5	4	2	4	3	5	2	3	7
65	4	4	6	5	3	3	5	6	5	2	5	6	5	5	6	5	6	3	4	4	5	5	1	4	3	3	4	3	2	4	4	2	3	3	5	2	3	4
67	6	5	4	5	4	4	5	5	6	6	5	1	1	4	6	6	6	4	3	6	2	2	2	2	7	3	1	3	2	3	2	2	2	2	6	2	1	7
68	5	4	6	5	4	5	4	5	6	6	4	5	5	4	4	6	5	5	4	5	5	4	1	4	3	2	3	3	2	3	4	2	3	3	6	2	3	7
69	3	4	5	6	1	3	4	5	6	3	4	6	6	5	4	3	1	2	3	5	4	5	2	2	3	3	4	2	2	3	2	1	5	5	6	2	3	4
70	6	6	4	4	4	4	6	6	3	5	5	4	5	3	5	4	3	3	4	4	5	3	2	2	1	3	3	2	2	5	2	1	4	2	6	2	1	7
71	4	5	4	5	6	5	5	4	5	3	4	2	4	4	5	3	3	2	4	4	5	6	2	1	7	1	4	3	1	7	2	1	7	5	5	2	1	4
72	4	5	3	6	1	2	5	1	4	5	1	3	6	1	5	4	3	4	5	3	1	2	2	2	3	3	4	3	2	3	2	1	2	3	6	2	1	7
73	5	3	5	2	5	5	2	5	2	4	3	3	5	2	2	5	2	2	3	5	5	5	2	1	7	3	4	3	2	6	3	1	2	2	6	2	1	7
74	5	6	4	5	2	6	3	4	2	3	5	1	2	3	4	6	2	1	5	4	3	5	1	2	3	4	4	3	2	3	4	1	3	3	4	2	3	4
75	6	6	5	4	6	5	6	5	6	4	6	6	6	5	6	4	6	6	6	6	6	5	1	3	8	2	5	1	2	6	2	2	3	4	5	2	3	9
76	5	5	4	3	4	5	5	3	4	4	5	5	6	5	4	4	4	4	5	5	4	5	2	3	3	3	3	3	2	7	6	1	2	4	5	2	3	7
77	3	5	4	2	1	4	4	5	4	4	2	1	6	5	4	3	5	2	4	6	6	4	2	2	7	4	4	3	2	3	2	2	3	4	5	2	1	4
78	4	5	6	6	5	6	5	5	6	6	5	6	5	5	5	6	5	5	5	6	5	6	1	4	5	2	5	3	2	3	4	2	2	4	6	2	3	7
79	2	4	2	4	1	1	6	1	1	4	5	6	6	6	6	6	5	5	6	6	6	6	2	2	3	2	3	2	2	2	3	2	2	2	6	2	3	9
80	5	3	3	5	5	4	5	2	1	6	6	3	3	6	6	6	5	5	6	6	6	6	2	2	7	3	5	2	3	4	2	1	2	2	6	2	1	7
81	3	5	6	5	3	5	4	5	6	4	5	4	5	6	4	5	6	4	5	6	4	5	2	3	3	3	4	2	2	4	4	1	4	4	6	2	3	4
82	4	3	2	3	2	3	6	3	2	5	4	3	4	6	6	2	5	4	6	5	3	3	1	2	3	3	4	3	2	3	4	2	3	3	5	2	1	8
83	5	4	4	2	2	5	3	6	2	2	5	1	6	4	3	5	2	1	4	2	4	5	2	3	3	3	4	3	2	5	2	1	3	8	5	2	1	4
84	4	5	2	5	2	6	4	5	2	4	5	2	5	4	6	5	4	2	6	3	4	5	2	3	3	3	4	3	2	3	4	2	3	6	5	2	3	7
85	2	6	3	5	2	4	3	4	4	3	2	3	4	2	3	4	2	2	4	5	5	4	2	3	1	3	4	3	2	6	5	2	2	4	5	2	3	7
86	4	5	3	2	2	2	5	2	4	5	5	2	4	6	5	5	2	1	5	5	5	4	2	2	3	3	4	2	2	2	2	1	3	4	6	2	1	9
87	6	5	3	4	2	2	5	5	4	3	5	5	5	5	6	3	3	1	5	5	6	6	2	2	7	3	4	3	2	4	2	1	4	3	5	2	1	5
89	5	4	5	6	4	3	5	2	4	3	4	2	5	6	3	4	5	5	5	6	5	5	2	2	3	3	5	3	2	5	2	1	2	6	5	2	3	4
90	4	5	4	3	3	5	2	3	3	5	5	4	6	6	5	2	3	3	6	6	4	5	2	2	3	3	4	2	2	4	2	3	4	4	6	2	1	7
91	2	6	5	5	1	2	4	3	4	4	6	4	6	5	5	4	4	5	5	4	6	6	2	3	3	2	4	3	2	3	4	2	1	3	6	2	2	8
92	4	6	5	5	4	4	4	6	5	4	5	4	5	5	5	5	5	5	6	4	5	5	2	2	3	3	3	3	2	3	2	2	3	3	4	2	1	7
93	4	6	6	5	2	4	2	2	5	5	6	5	6	2	4	5	2	2	5	6	5	6	2	2	3	3	4	3	2	4	2	1	5	4	6	2	1	7
94	4	5	3	5	1	5	4	6	3	3	5	2	6	6	3	6	4	3	5	5	4	6	2	2	7	3	4	3	2	4	2	1	3	3	6	2	1	4
95	6	6	3	3	2	6	1	6	2	1	4	3	1	6	6	5	5	1	6	6	3	6	2	2	1	2	2	3	2	3	2	1	1	3	6	2	1	7
96	2	4	3	5	2	1	5	6	4	4	6	3	6	6	4	6	2	3	5	3	2	5	2	2	3	3	4	3	2	3	2	1	2	2	6	2	1	7
97	4	5	2	3	4	4	2	3	4	2	5	3	4	4	3	5	3	1	6	5	4	5	2	4	3	3	4	2	2	7	5	1	7	3	2	2	5	10
98	6	5	3	2	4	5	6	6	2	2	1	5	6	4	3	5	2	1	3	2	3	5	1	3	1	4	4	3	2	4	2	2	3	3	5	2	1	4
99	6	6	3	5	1	5	4	6	4	5	6	3	5	6	4	5	6	3	5	6	3	4	2	3	8	3	5	3	2	1	1	2	5	4	5	2	3	8
100	1	6	3	6	3	3	6	4	4	3	6	4	5	3	6	5	3	2	6	6	4	5	1	2	4	3	5	3	2	3	4	1	2	3	6	2	1	5
101	4	5	6	5	4	4	2	4	3	2	6	6	5	3	6	6	2	5	6	6	6	5	2	2	3	4	4	3	2	2	4	2	1	4	4	2	2	9
102	2	3	5	5	1	2	3	6	2	1	5	6	3	5	6	5	4	5	6	6	6	5	2	2	4	4	3	3	2	5	3	1	5	3	6	2	1	5
103	2	4	4	5	3	3	6	3	4	5	6	2	5	5	6	6	4	4	5	5	6	6	2	4	3	4	5	3	2	3	4	2	3	9	1	2	3	9
104	5	5	2	2	4	6	4	5	4	5	4	5	6	5	4	4	4	3	5	4	5	4	1	4	1	2	3	2	2	7	2	2	2	7	1	2	3	10
105	6	6	3	4	1	5	6	6	3	5	4	6	5	1	6	5	6	3	6	4	3	6	2	2	7	4	3	3	2	5	3	1	3	2	6	2	1	3
107	5	6	4	5	3	2	5	6	5	6	4	2	4	2	3	6	5	1	5	4	1	6	2	2	4	3	5	3	2	5	2	1	3	5	6	2	3	8
108	2	5	4	5	2	5	5	2	6	2	2	6	6	5	5	6	2	1	3	6	5	5	2	2	3	3	3	3	2	2	2	2	2	5	5	2	1	7
109	5	4	6	4	2	3	4	2	1	6	5	4	6	5	3	2	4	1	6	5	6	2	1	2	3	3	5	3	2	5	2	1	4	3	4	2	2	4
110	4	6	3	5	1	1	4	5	6	2	1	5	6	3	6	4	1	2	3	4	5	3	2	1	7	3	5	3	2	2	4	1	3	4	6	2	1	4
111	4	6	5	6	2	5	6	4	5	6	5	3	2	6	5	4	6	4	5	4	4	5	2	2	3	3	5	3	2	7	3	2	3	9	4	2	3	9
112	4	6	2	5	1	1	5	5	3	3	6	5	4	5	6	6	6	3	5	5	5	5	2	2	3	3	4	3	2	4	2	2	2	2	6	2	1	4
113	6	6	4	4	2	2	3	3	3	3	6	6	5	4	6	5	3	3	4	5	6	6	2	2	3	3	3	3	2	2	1	3	3	9	5	2	1	10
114	3	6	3	6	4	5	6	1	1	6	4	1	2	4	5	5	2	1	6	3	4	4	2	1	7	1	1	3	2	4	3	2	3	2	6	2	1	7
115	6	5	5	5	2	5	4	6	2	2	5	1	2	2	3	6	1	1	5	6	6	6	2	2	7	1	4	3	2	2	4	1	3	4	6	2	1	4
116	3	5	4	5	4	5	4	5	4	5	6	4	5	3	4	6	4	3	6	5	4	6	2	1	7	3	4	3	2	6	3	1	3	8	5	2	1	7
117	4	3	5	4	4	5	6	6	4	5	6	6	5	6	6	6	4	4	6	5	4	6	2	3	5	2	4	4	2	3	5	1	3	2	3	2	3	4
118	4	4	5	5	2	2	4	5	4	4	5	5	5	4	4	4	4	4	5	5	5	5	2	2	9	4	4	3	1	1	1	2	1	3	4	2	1	9
119	5	5	6	6	2	5	6	3	3	5	6	4	6	6	4	5	6	5	6	6	3	5	2	1	7	3	3	3	2	2	2	2	3	5	6	2	1	3
120	3	4	4	5	3	4	1	2	2	4	3	4	5	4	4	5	3	2	5	3	3	4	2	2	4	2	4	3	2	7	2	1	3	4	6	2	1	4
121	5	6	5	4	1	4	2	2	2	2	2	3	4	2	4	4	2	1	5	5	5	4	2	1	7	3	3	3	2	2	2	3	1	2	5	2	1	8
122	2	6	4	4	2	5	6	1	5	3	5	4	5	5	6	4	3	3	6	5	4	4	1	4	4	1	4	3	2	3	2	2	2	9	4	2	3	7
123	6	5	4	6	2	4	6	5	6	5	4	3	6	5	6	4	3	1	5	6	3	4	2	3	4	3	4	3	2	6	4	1	3	8	5	2	3	9
124	6	6	5	4	4	2	6	4	5	6	5	4	4	6	5	6	2	3	5	5	2	5	2	2	5	4	4	3	2	4	2	1	5	3	6	2	1	4
125	3	3	5	4	4	3	4	6	5	4	5	4	5	5	6	4	4	5	4	5	6	5	2	2	7	3	3	2	2	3	2	3	2	3	6	2	1	7
126	4	6	5	6	2	4	2	1	2	3	5	2	6	3	3	4	4	3	5	6	6	6	2	2	4	3	4	2	2	3	2	3	3	3	3	2	1	7
127	5	5	6	3	2	2	1	2	3	4	5	1	2	3	5	6	2	3	4	5	4	6	1	3	4	3	5	3	1	3	4	1	8	6	6	2	2	4
128	6	5	3	2	3	2	2	4	5	3	4	3	4	4	2	2	2	3	4	4	3	4	1	2	5	4	4	3	2	2	2	3	3	3	5	2	1	7
129	1	5	4	4	1	1	4	3	3	1	5	5	5	5	4	5	4	4	4	6	6	6	2	2	3	4	4	3	2	2	4	2	6	6	4	2	3	4
130	2	6	5	6	3	5	5	5	4	5	5	6	5	4	5	6	5	5	6	5	5	5	2	4	5	2	4	2	2	4	4	2	3	3	6	2	3	5
131	6	5	6	5	5	6	4	6	4	5	5	6	6	3	5	5	5	4	4	3	5	6	1	2	3	1	2	3	3	6	2	2	4	3	4	2	3	7
132	4	6	3	3	5	6	3	5	2	5	6	5	6	3	4	6	1	6	1	6	2	6	2	2	7	3	4	3	2	3	2	1	2	5	6	2	1	4
133	3	6	6	6	1	6	6	1	6	6	6	6	6	6	6	6	6	6	6	6	1	6	1	1	7	1	1	4	2	3	3	2	2	2	5	2	1	4
134	6	6	6	6	6	6	6	6	6	6	6	6	6	6	6	6	6	6	6	6	6	6	2	5	9	2	4	2	3	5	3	1	7	7	2	2	3	7
135	4	5	6	4	3	4	4	5	3	4	2	4	5	4	3	2	1	1	3	3	4	4	1	3	5	3	4	3	2	5	2	1	5	5	5	2	2	4
136	5	4	3	3	4	4	5	3	4	4	5	4	4	3	4	5	4	4	5	4	3	4	2	2	7	4	4	3	2	2	2	2	2	2	5	2	1	4
137	3	4	5	6	2	4	5	6	6	6	6	3	4	5	5	4	3	4	5	6	6	5	2	2	1	3	2	3	2	3	2	1	2	2	6	2	1	7
138	4	4	3	6	4	3	2	4	2	2	5	2	2	3	4	5	4	2	4	4	3	4	2	2	9	3	3	2	2	3	2	1	3	8	4	2	1	4
139	6	6	6	5	5	6	6	6	6	6	5	5	6	6	6	6	6	5	6	6	5	5	1	3	3	3	4	2	2	3	2	2	3	4	3	2	3	5
140	4	4	4	5	2	4	1	1	6	1	6	6	6	1	6	6	3	4	6	6	5	5	2	2	7	3	2	3	2	2	4	2	1	4	6	2	1	9
141	4	5	4	6	3	2	4	5	5	4	6	5	4	6	5	6	4	3	5	6	3	5	2	2	7	3	5	3	2	4	2	1	4	4	5	2	1	4
142	3	6	3	3	1	3	2	2	2	4	5	6	3	4	5	5	3	4	5	4	5	6	1	4	5	3	4	3	2	5	2	1	3	7	5	2	3	9
143	6	6	6	6	5	5	6	6	5	5	4	5	4	5	5	5	4	4	5	5	4	4	2	5	9	1	4	3	2	7	2	2	2	4	5	2	3	10
144	5	4	3	3	2	4	6	4	3	4	5	3	5	4	3	5	5	3	4	5	3	5	1	4	5	4	6	3	2	3	4	1	3	9	2	2	3	5
145	5	5	4	2	6	3	5	4	6	5	2	4	6	1	1	5	2	2	4	6	5	3	2	3	5	3	5	3	2	5	2	1	4	9	4	2	2	4
146	4	5	6	6	1	1	5	5	6	6	3	3	5	5	5	4	3	3	4	3	6	6	1	2	1	3	3	2	2	4	2	2	3	9	3	2	1	4
147	4	4	4	4	4	4	4	4	4	4	4	4	4	4	4	4	4	4	4	4	4	4	1	3	3	3	3	3	2	3	2	3	2	5	6	2	1	7
148	4	4	5	5	3	3	4	5	4	4	3	4	5	5	6	5	5	3	3	4	5	5	1	2	5	4	5	3	2	3	2	1	5	9	2	2	2	8
149	5	5	4	3	3	4	5	5	3	4	5	3	4	5	5	5	3	3	5	4	4	5	2	3	3	3	4	3	2	7	2	2	2	5	2	2	3	7
150	5	6	6	6	3	2	5	4	4	6	5	4	6	5	6	6	4	5	5	6	6	6	1	2	4	3	4	4	2	2	4	1	2	2	6	2	1	4
151	2	4	5	6	2	4	4	4	5	5	6	6	4	5	5	6	6	4	4	6	6	5	2	4	8	2	1	3	2	3	2	3	2	4	5	2	3	7
152	3	5	4	6	2	4	3	4	2	3	5	6	4	3	4	6	1	2	4	6	5	4	2	3	4	2	5	2	2	7	3	1	2	3	6	2	3	8
153	4	5	5	4	4	4	5	3	3	5	4	4	3	4	4	5	3	4	5	4	5	5	2	3	3	4	4	3	2	3	2	2	3	6	2	2	1	3
154	4	5	5	4	5	3	4	5	3	4	5	4	5	4	5	5	4	2	6	5	4	5	2	2	1	3	4	3	2	3	4	2	3	3	5	2	3	4
155	4	6	4	5	5	5	5	3	3	4	5	3	4	4	4	4	4	4	4	5	5	4	1	3	4	3	4	3	2	3	4	2	2	4	5	2	3	7
156	4	3	4	5	4	4	5	3	4	5	3	4	4	5	3	5	3	4	3	5	4	4	2	2	1	4	4	2	2	2	2	2	2	2	4	2	1	4
157	4	6	5	6	3	6	5	4	5	4	5	2	4	5	4	6	3	2	5	6	6	5	1	2	3	3	4	3	2	2	2	2	4	6	6	2	2	8
158	3	2	3	5	5	6	5	4	3	5	6	4	5	4	6	6	2	1	5	6	5	6	1	2	3	3	3	2	2	4	3	1	4	6	2	2	3	4
159	5	4	5	4	4	5	6	4	4	5	4	4	5	6	6	5	6	5	6	6	5	6	2	3	2	3	3	2	2	5	4	2	2	4	4	2	3	9
160	4	5	4	6	2	4	5	4	5	6	5	6	4	5	6	5	4	5	6	5	4	5	1	2	3	3	4	3	2	6	2	1	3	3	5	2	3	4
161	3	4	5	5	6	6	5	6	5	5	6	5	5	6	5	5	6	4	5	4	5	5	1	3	1	3	4	3	2	6	2	2	3	6	4	2	3	8
162	4	5	5	6	3	4	3	5	4	2	6	4	3	2	5	6	4	3	5	4	6	5	2	2	3	3	4	3	2	6	3	1	3	3	6	2	3	4
163	4	5	5	5	4	4	5	5	6	5	5	6	6	5	5	6	5	5	6	5	6	6	1	3	3	3	5	3	2	3	4	2	1	2	6	2	3	4
164	3	5	4	6	3	4	5	3	6	5	3	6	5	2	4	1	6	4	2	5	3	6	1	1	7	3	4	3	2	3	3	2	3	6	4	2	1	7
165	5	4	6	3	4	5	4	5	6	4	5	3	4	5	6	3	4	3	5	3	4	5	2	2	1	3	3	3	1	3	2	1	3	6	6	2	3	4
167	4	6	3	5	1	3	3	2	3	5	5	3	6	6	5	6	4	3	6	5	4	6	1	5	3	3	3	4	2	3	4	1	3	3	5	2	3	7
168	3	5	4	5	3	3	2	4	5	6	5	4	4	3	6	5	5	4	6	5	5	6	2	3	8	2	4	3	2	5	3	2	3	6	3	2	3	9
169	3	4	5	6	2	3	3	5	5	4	4	3	2	2	5	6	6	1	4	5	4	6	2	2	8	3	5	3	2	6	2	1	3	5	4	2	1	7
170	5	6	5	6	6	2	6	5	5	5	6	6	6	6	5	6	6	5	6	5	6	5	1	3	5	3	4	3	2	2	1	2	7	4	5	2	3	4
171	5	6	4	4	2	1	6	2	5	3	5	6	6	5	6	4	2	3	5	4	5	6	1	3	1	3	5	3	2	5	2	1	5	4	4	2	3	5
172	1	4	4	6	2	2	4	3	4	4	5	5	4	5	5	5	4	3	5	5	4	6	1	4	1	3	5	3	2	3	4	2	2	9	3	2	3	7
173	6	5	4	6	6	5	4	5	4	6	5	6	4	4	5	5	3	3	6	6	4	5	2	2	3	4	5	3	2	4	2	1	3	5	4	2	3	4
174	2	6	5	4	2	3	5	4	4	5	6	4	5	6	4	5	6	4	6	5	5	4	1	3	3	3	4	3	2	4	2	3	3	5	4	2	3	4
175	4	5	4	6	4	6	6	6	4	5	3	6	4	5	6	3	4	3	5	2	5	3	1	4	3	2	4	3	2	6	3	1	3	8	4	2	3	9
176	5	4	5	5	1	5	1	5	6	5	5	6	5	5	5	6	5	6	6	5	5	5	1	3	3	3	4	2	2	3	2	1	2	5	5	2	2	4
177	4	5	4	5	3	4	4	5	5	4	5	2	5	6	6	5	5	4	5	5	6	6	1	3	3	3	4	3	2	4	4	2	5	4	5	2	3	4
178	1	5	5	5	2	3	4	4	4	4	3	4	5	4	6	6	5	4	6	5	5	6	2	2	3	3	4	3	2	2	4	2	2	6	5	2	3	3
179	2	4	3	4	2	3	3	1	3	2	4	5	3	6	5	5	4	3	5	2	3	5	2	2	3	3	3	1	2	2	4	2	1	4	6	2	3	9
180	4	3	4	5	2	3	4	3	4	2	6	5	4	3	5	6	3	4	5	6	4	5	2	2	1	3	4	3	2	3	4	1	2	3	5	2	1	7
181	2	6	6	4	2	2	5	6	5	5	6	6	5	5	5	6	6	5	6	6	6	6	2	2	3	3	4	3	2	4	2	1	3	4	5	2	2	7
182	4	6	5	4	4	5	6	4	3	4	5	4	4	5	5	4	4	3	5	6	6	5	2	3	3	2	3	2	2	6	2	2	3	3	5	2	3	5
183	5	4	6	5	3	5	4	5	4	5	3	5	3	4	5	6	4	5	3	4	2	4	2	2	3	3	3	3	2	3	2	2	1	3	6	2	1	8
184	2	6	4	5	4	4	4	3	4	2	5	6	4	5	5	5	5	4	5	5	5	6	2	3	1	3	4	3	2	2	1	2	2	9	4	2	1	3
185	4	5	6	6	2	4	5	4	5	4	6	5	5	6	6	5	3	4	5	5	4	4	1	3	3	3	3	3	2	4	2	2	3	3	5	2	2	4
186	6	6	5	6	2	4	5	5	5	5	2	4	6	5	5	5	5	4	6	4	4	4	1	2	3	3	4	2	2	4	3	2	5	3	5	2	1	7
187	6	5	4	3	5	4	5	3	5	2	3	4	5	6	1	3	5	4	3	5	2	4	1	1	7	3	3	1	2	3	2	1	3	2	3	2	1	5
188	4	6	6	5	5	4	6	5	5	4	5	6	4	6	5	5	2	4	3	5	4	4	2	2	7	2	2	2	2	3	2	1	3	3	5	2	1	5
189	3	5	6	6	3	3	5	4	5	4	5	4	4	5	6	6	5	4	6	5	5	6	2	2	3	3	4	3	2	2	5	2	3	6	5	2	3	3
190	4	5	6	6	2	3	5	4	6	5	5	4	5	6	6	5	5	5	6	6	4	6	2	3	3	3	5	3	2	6	4	2	3	4	4	2	2	3
191	5	6	5	6	5	6	5	6	4	5	4	5	5	5	4	4	5	4	4	5	5	6	2	3	3	2	4	2	2	4	2	2	2	3	4	2	3	3
192	5	6	5	6	5	4	6	5	4	6	5	4	5	6	5	4	6	5	4	5	6	5	1	3	5	4	4	3	2	5	4	1	3	6	4	2	3	7
193	3	5	4	6	2	3	4	5	3	5	4	3	5	6	5	4	3	2	5	4	3	5	2	2	3	3	4	3	2	4	2	1	2	4	5	2	3	4
194	5	4	6	6	4	4	4	5	6	5	5	3	5	2	6	6	4	1	3	6	5	6	1	2	9	4	5	3	2	3	4	1	2	5	6	2	3	6
195	5	4	4	4	2	3	3	3	4	4	5	4	4	4	4	5	4	4	5	5	5	5	1	5	3	2	5	3	2	7	2	1	7	9	1	2	3	9
196	5	2	2	1	2	4	3	6	5	6	6	3	3	5	6	5	6	5	4	4	3	5	2	2	3	3	3	2	2	4	2	2	3	3	6	2	1	4
197	4	5	6	3	3	2	6	6	5	3	3	5	2	6	5	6	2	1	6	6	6	5	2	1	7	2	2	3	2	7	3	2	2	2	5	2	1	8
198	3	5	5	6	1	3	4	5	3	6	6	4	6	5	5	6	4	3	5	3	3	2	1	2	5	4	5	3	2	3	6	1	5	5	5	2	3	7
199	5	3	2	5	3	4	2	5	2	5	6	5	2	3	6	5	2	4	2	5	6	5	2	1	7	3	3	3	2	4	2	1	2	3	5	2	1	8
200	6	4	4	5	5	4	5	4	5	3	2	5	5	4	5	6	3	2	3	6	6	5	2	2	3	3	2	3	3	2	2	1	2	2	6	2	2	4
201	5	5	3	4	2	2	3	4	3	5	4	5	3	2	5	5	4	2	3	6	5	6	2	2	3	3	4	3	2	2	4	2	3	5	3	2	3	3
202	4	5	5	6	1	5	5	6	6	6	5	2	6	6	6	6	5	5	6	6	5	5	2	2	3	4	5	1	2	3	4	1	3	4	6	2	3	8
203	4	3	5	6	3	5	4	2	4	6	6	4	6	5	4	5	5	2	6	4	5	6	2	1	9	2	4	3	2	3	2	2	2	2	6	2	1	8
204	5	6	6	4	3	4	6	6	6	6	6	5	6	6	6	6	5	4	6	6	5	6	2	1	7	1	4	2	4	7	2	2	2	2	6	2	1	10
205	2	4	5	5	2	2	1	4	3	3	5	5	6	3	3	6	4	2	1	6	4	6	1	3	3	3	4	3	2	5	4	1	2	4	6	2	3	7
206	6	5	2	3	4	3	2	2	3	2	2	2	4	1	2	3	2	1	2	3	2	2	2	1	7	3	3	3	2	4	2	2	1	3	5	2	1	8
207	5	5	3	3	2	3	4	3	2	5	5	4	4	5	3	5	3	3	4	4	3	5	2	2	7	3	3	3	2	3	3	2	3	3	5	2	1	7
208	3	6	4	5	2	3	5	4	5	3	6	4	3	5	6	6	4	1	5	6	2	3	2	1	7	3	4	2	2	3	2	2	5	4	4	2	1	7
209	4	3	5	6	3	5	6	6	6	6	5	4	5	6	6	4	6	4	5	6	6	5	1	2	5	2	3	3	2	3	4	2	2	4	6	2	1	3
210	4	5	5	4	4	4	5	5	4	5	4	6	5	4	3	4	3	2	6	6	5	5	2	2	3	2	3	3	2	7	2	1	2	5	5	2	3	7
211	3	5	3	3	2	4	4	4	3	4	5	5	4	4	3	4	5	4	3	4	4	4	2	2	3	3	2	1	2	3	4	2	2	2	6	2	3	5
212	5	6	4	4	5	6	4	6	4	3	3	5	5	2	3	3	3	2	4	4	5	5	2	2	5	3	5	3	2	2	4	1	3	2	6	2	1	4
213	5	6	4	4	2	2	3	5	3	2	1	3	4	3	4	5	4	2	4	3	1	4	1	2	7	3	3	3	2	4	2	3	2	2	6	2	1	8
214	3	4	5	6	3	3	5	5	6	4	5	6	6	5	6	6	5	5	4	4	4	5	2	3	3	3	5	3	2	5	2	2	3	3	5	2	3	4
215	3	5	6	6	3	3	4	5	6	4	5	4	5	5	6	5	4	3	4	3	4	4	2	3	5	3	4	3	2	5	5	1	5	3	6	2	3	9
216	4	5	6	5	1	4	5	4	4	5	6	3	3	5	6	6	2	2	5	6	6	5	2	2	3	3	4	3	2	3	2	1	3	4	5	2	2	4
217	3	5	5	6	6	3	3	2	5	2	6	2	6	2	5	4	1	2	5	6	4	5	2	2	3	3	5	3	2	3	4	1	5	8	6	2	2	3
218	5	5	3	2	2	4	5	5	4	4	5	6	6	6	5	4	3	3	5	4	2	4	2	2	3	3	3	3	2	3	3	1	3	4	3	2	1	4
219	4	3	5	6	3	4	3	3	2	2	4	2	5	6	5	6	3	2	2	1	5	6	2	1	7	3	4	3	2	4	2	1	4	4	5	2	1	4
220	4	5	6	5	4	4	4	5	3	5	6	2	4	5	6	4	2	2	4	5	5	6	2	3	1	4	4	3	2	3	2	2	4	4	4	2	2	4
221	2	4	6	6	3	2	2	5	3	2	5	3	6	3	5	5	4	2	3	5	5	6	2	1	7	3	5	3	2	6	2	1	3	3	6	2	1	9
222	5	5	5	3	2	2	5	2	4	4	4	2	5	6	6	5	4	4	6	5	5	6	2	2	3	3	3	3	2	2	4	2	2	4	5	2	1	8
223	2	4	4	5	2	2	5	4	5	6	6	5	5	6	6	6	5	5	6	4	4	5	2	2	1	4	3	3	2	2	2	2	3	2	6	2	1	10
224	6	6	6	6	3	5	5	5	3	5	5	3	5	3	5	3	5	3	5	6	3	5	2	2	7	3	3	2	2	5	2	1	5	3	6	2	1	4
225	4	5	6	6	2	2	1	5	5	2	2	5	4	5	4	5	2	4	2	5	6	4	1	2	4	4	4	4	2	3	4	1	6	3	5	2	3	6
226	1	6	5	5	2	5	5	6	5	6	4	3	5	6	5	5	3	4	5	5	6	6	2	1	7	3	4	3	2	3	2	3	2	4	6	2	1	4
227	6	6	6	6	4	5	5	3	4	5	5	4	4	4	3	4	6	4	5	5	5	4	1	1	3	3	4	1	2	5	2	2	7	5	6	2	2	8
228	3	4	2	4	3	2	1	5	2	2	3	2	4	2	4	5	2	3	3	4	5	5	2	2	7	3	4	3	2	6	2	1	2	5	6	2	1	5
229	4	4	5	5	3	4	4	5	4	3	6	5	6	5	4	6	4	3	5	3	5	6	2	3	3	3	4	3	2	5	5	1	5	6	5	2	3	4
230	6	5	4	3	3	6	6	4	6	4	6	3	6	3	3	6	6	5	6	6	4	6	2	2	3	3	2	3	2	4	2	2	2	3	6	2	1	4
231	5	6	3	4	2	4	2	1	1	4	6	5	6	4	6	6	4	1	6	3	6	5	1	3	4	2	5	4	2	3	4	2	4	3	4	2	3	7
232	5	4	4	3	4	4	3	5	3	5	4	3	6	5	4	3	4	5	4	4	3	5	2	2	1	3	4	3	2	4	3	1	3	3	6	2	1	3
233	3	5	4	5	2	3	2	5	3	4	5	4	6	5	5	6	4	4	5	5	5	6	1	4	8	3	4	3	2	7	2	1	3	6	5	2	3	4
234	6	6	6	5	6	4	2	5	3	5	6	2	4	4	2	5	2	5	3	2	5	3	1	2	7	3	4	3	2	3	2	1	5	2	6	2	1	4
235	4	3	3	2	3	4	5	3	4	5	5	2	2	5	3	4	3	2	6	4	5	5	2	3	3	2	4	3	2	5	2	1	3	3	4	2	3	7
236	3	4	3	3	2	3	4	5	5	4	5	5	5	4	5	5	4	4	5	5	5	4	2	2	5	4	4	3	2	2	4	1	2	6	6	2	2	5
237	6	6	4	6	2	4	6	2	1	6	6	6	3	6	6	6	4	2	6	4	3	4	2	1	7	3	2	3	2	3	2	2	3	4	5	2	1	7
238	1	6	4	5	2	4	4	6	3	5	2	1	6	5	4	5	5	2	6	1	4	6	2	2	3	3	4	3	2	3	2	1	2	8	5	2	1	4
239	2	6	6	6	1	3	5	5	4	4	4	2	3	5	6	5	4	4	6	6	5	6	1	4	3	3	4	3	2	5	2	1	3	6	3	2	3	7
240	4	6	5	5	3	4	5	5	4	5	5	4	5	5	4	5	5	5	4	5	5	6	2	2	3	3	4	2	2	4	2	2	3	3	5	2	1	9
241	6	6	1	6	6	6	3	1	2	3	5	1	6	6	6	6	3	5	6	6	1	6	2	3	4	3	4	5	2	3	2	2	2	9	1	2	3	7
242	6	5	6	5	3	4	5	3	4	6	5	4	3	4	5	6	4	2	4	6	5	6	2	2	3	3	4	3	2	6	2	1	5	5	2	2	1	8
243	5	5	3	4	3	3	2	4	3	2	5	5	4	3	4	5	5	2	4	4	3	5	2	1	7	1	4	3	2	5	3	1	2	2	6	2	1	7
244	5	4	2	3	2	4	2	4	3	2	2	2	5	2	2	1	3	3	3	2	3	3	1	2	7	3	4	2	2	4	2	3	3	4	6	2	1	7
245	2	3	5	4	3	5	4	3	5	2	4	3	2	4	3	2	3	6	6	5	4	3	2	2	7	3	4	4	2	4	2	3	6	4	6	2	1	7
246	3	4	5	3	2	4	6	6	5	2	2	3	3	6	5	6	4	1	5	5	4	6	2	2	3	3	3	3	2	4	2	1	2	4	6	2	1	7
247	3	4	2	2	4	3	3	4	3	2	2	2	5	4	4	4	3	1	5	5	4	4	1	3	3	4	5	3	2	4	5	2	1	2	6	2	3	7
248	6	5	5	4	3	3	5	5	4	4	3	1	6	4	4	3	2	2	4	4	3	3	2	1	7	1	3	3	2	3	2	1	3	5	5	2	1	4
249	2	6	6	6	2	6	6	6	5	5	5	5	6	6	6	6	4	5	6	5	6	6	1	3	3	2	4	2	2	4	4	1	5	4	4	2	3	4
250	2	2	4	4	1	1	3	3	4	3	6	5	5	6	5	6	3	2	5	5	6	6	2	2	7	3	4	3	2	3	2	2	2	4	6	2	1	8
251	5	6	6	6	5	5	2	3	2	2	2	3	5	2	4	6	2	1	3	6	6	6	2	2	7	3	4	2	2	2	2	1	3	6	6	2	1	4
252	4	4	3	5	3	3	2	1	2	2	5	5	4	3	4	5	2	1	5	5	6	6	2	1	7	3	3	3	2	2	2	2	2	2	5	2	1	7
253	6	4	3	4	1	2	2	5	4	3	3	1	4	4	1	6	3	1	5	5	1	5	2	2	7	3	3	3	2	5	2	2	3	2	6	2	1	7
254	5	6	4	6	2	4	5	3	6	6	5	3	4	5	6	5	3	2	6	5	6	4	2	2	3	3	4	3	2	3	2	3	8	9	6	2	1	3
255	2	5	5	5	3	4	6	3	6	6	6	5	5	5	5	6	4	4	5	5	5	6	2	3	3	2	3	3	2	5	3	1	4	3	5	2	2	9
256	5	6	4	6	3	3	4	3	2	3	5	4	5	5	4	5	5	5	6	6	6	6	2	1	7	3	4	3	2	3	4	1	7	4	6	2	1	4
257	6	2	3	5	1	2	6	5	3	6	5	2	2	6	5	4	1	1	3	6	6	5	1	2	7	3	2	3	2	6	2	1	4	3	6	2	1	4
258	4	5	5	5	2	4	4	4	3	2	4	2	5	5	4	5	3	4	5	4	4	4	2	3	1	3	4	3	2	2	2	1	3	3	6	2	3	4
259	5	3	1	1	1	2	2	1	1	2	3	2	1	2	3	3	3	2	2	1	1	3	1	1	7	3	4	3	2	3	2	2	1	2	6	2	1	10
260	3	4	4	4	3	3	3	4	4	4	4	4	4	4	5	4	4	3	4	4	4	4	2	3	3	3	4	3	2	3	2	1	2	4	4	2	2	4
261	3	5	5	6	1	2	4	6	4	4	6	5	5	6	6	5	2	4	5	5	4	4	2	2	7	4	4	3	2	3	2	1	5	6	3	2	1	4
262	4	6	3	5	1	3	4	1	2	2	3	1	4	4	6	3	3	2	5	6	6	4	2	2	7	3	2	3	2	2	2	2	1	4	6	2	1	7
263	5	6	4	3	3	4	5	6	3	2	5	6	6	4	3	5	3	1	2	4	3	6	1	2	4	2	3	3	1	5	2	3	5	3	5	2	1	7
264	5	3	4	5	3	4	3	3	4	3	5	4	5	3	4	4	3	3	4	3	3	5	2	2	7	3	3	3	3	2	4	2	3	9	6	2	1	4
265	5	4	3	4	3	4	2	3	4	4	3	4	4	3	4	3	3	4	4	4	3	4	1	2	7	3	4	3	2	7	2	3	2	2	6	2	1	3
266	4	5	4	3	2	2	2	4	3	3	4	3	3	4	4	5	4	3	5	5	4	4	1	2	7	3	2	3	2	2	2	2	1	4	6	2	1	8
267	4	5	4	5	2	3	3	1	1	2	3	4	4	2	3	4	3	2	1	2	3	2	1	2	3	2	4	3	2	7	3	1	3	7	4	1	1	7
268	3	3	4	5	1	3	2	3	2	2	3	4	4	5	6	6	4	4	3	4	3	4	2	1	7	2	2	3	2	3	4	2	4	2	6	2	4	8
269	2	4	3	4	3	5	5	3	2	5	5	2	5	3	6	6	3	3	5	5	6	6	2	2	3	4	3	3	2	3	2	2	2	4	5	2	1	7
270	3	4	2	4	1	3	2	6	3	2	1	1	5	2	1	1	3	2	4	4	3	2	2	2	7	3	2	2	2	3	6	1	1	2	6	2	1	10
271	5	4	3	2	3	4	5	6	6	5	4	3	2	3	4	5	6	5	4	3	1	4	2	2	3	3	4	1	3	4	3	2	3	3	5	2	2	4
272	6	5	4	4	2	2	2	5	3	2	3	5	4	4	5	4	3	2	4	5	6	5	2	3	3	3	4	3	2	4	6	1	4	3	4	2	3	10
273	3	6	3	4	2	2	4	5	4	5	4	6	4	6	3	3	6	1	3	4	4	5	2	1	7	3	2	3	4	4	2	1	1	3	4	2	1	5
274	4	6	4	5	4	5	6	6	6	4	3	2	6	6	6	6	4	2	5	6	6	6	2	2	3	3	4	3	2	3	2	2	3	7	3	2	1	4
275	5	4	5	3	5	4	4	5	4	6	6	5	6	4	5	6	5	4	5	6	6	6	2	3	1	4	5	3	2	4	3	2	3	3	6	2	1	4
276	3	5	5	6	3	5	4	4	5	3	5	6	3	6	6	5	2	1	6	6	5	5	2	1	7	1	4	3	2	7	3	1	2	3	4	2	1	7
277	3	5	5	5	3	4	4	5	6	4	5	2	5	4	6	5	6	5	6	4	5	4	2	4	1	3	5	1	2	6	2	1	4	4	2	2	3	4
278	4	3	4	5	4	5	4	4	5	5	3	4	6	5	4	5	5	6	4	5	4	4	1	2	1	4	4	3	2	3	2	2	3	3	6	2	3	4
279	5	4	6	5	6	6	1	6	3	4	5	1	2	1	3	4	1	3	2	4	4	5	2	1	7	3	4	3	2	7	2	1	2	4	6	2	1	4
280	2	4	3	6	2	4	5	2	4	5	6	6	2	6	5	6	4	5	6	4	5	6	1	4	1	3	4	3	2	4	4	2	7	9	3	2	3	7
281	6	6	6	6	2	5	6	5	3	3	3	2	2	2	5	6	1	2	5	6	6	6	2	2	7	3	3	2	2	6	2	2	4	3	6	2	1	6
282	4	5	4	6	3	3	6	5	5	5	6	4	6	6	5	4	4	5	6	6	6	6	2	3	3	3	4	2	2	6	4	2	4	7	6	2	3	7
284	4	5	4	5	3	4	3	4	3	3	4	5	5	4	3	5	5	4	5	4	5	3	2	2	3	3	4	3	2	4	2	1	4	4	6	2	1	3
285	6	5	4	4	2	2	2	5	3	3	3	3	2	2	3	4	3	3	3	5	5	4	2	1	7	3	4	3	2	4	2	1	2	2	6	2	1	8
286	3	5	6	6	2	3	5	3	5	4	6	5	4	5	6	6	3	3	5	5	4	6	2	3	3	3	4	3	2	7	2	2	3	5	6	2	3	10
287	2	4	5	5	4	5	3	3	4	4	5	6	4	5	6	6	6	4	5	4	5	5	2	3	3	2	3	3	2	7	3	1	3	4	6	2	3	3
288	5	6	5	6	3	4	5	5	6	3	5	3	6	4	5	3	4	3	5	4	5	6	2	2	5	2	4	3	2	2	4	2	5	3	6	2	3	3
289	4	4	4	4	3	3	3	5	5	5	5	5	5	5	3	4	3	2	4	4	4	4	2	2	3	3	4	3	2	2	2	1	5	2	6	2	1	9
290	3	5	3	4	4	3	4	4	3	5	2	1	4	2	2	4	3	2	3	2	3	2	1	1	7	3	5	3	2	3	2	2	7	5	6	2	1	4
291	5	5	5	6	4	3	3	3	4	4	4	5	5	4	4	6	6	2	4	5	6	6	2	2	1	2	4	2	2	4	2	2	3	3	5	2	1	7
292	6	6	5	5	3	4	6	5	4	4	5	3	4	6	4	5	6	3	6	5	5	6	1	1	2	3	5	2	2	3	2	2	3	5	6	2	1	9
293	4	5	3	5	4	4	4	3	5	5	6	2	5	4	4	6	3	3	6	5	2	5	2	2	1	3	4	3	2	2	2	1	2	4	6	2	1	3
294	4	6	3	4	2	3	4	4	3	6	1	5	6	5	6	5	4	2	5	6	6	6	2	1	7	3	5	3	2	6	2	1	5	3	5	2	1	4
295	5	6	6	3	4	5	3	5	4	6	4	6	5	4	6	6	3	2	5	5	3	6	2	2	3	3	4	3	2	5	2	2	4	3	4	2	3	7
296	2	3	2	2	1	2	4	2	2	1	3	1	3	4	3	2	2	1	5	4	3	4	1	2	3	3	3	3	2	2	4	2	2	3	2	2	3	7
297	5	6	6	5	2	4	5	6	5	4	6	6	6	4	5	6	6	5	5	4	5	6	1	3	3	2	4	3	2	4	4	1	3	3	4	2	3	7
298	6	6	4	3	2	4	5	5	6	6	5	1	5	6	3	5	4	5	6	6	5	6	2	2	3	3	3	3	2	1	1	3	3	9	6	1	1	7
299	6	6	4	6	3	4	4	6	4	3	5	4	5	4	4	5	4	2	4	5	4	4	1	3	2	3	4	3	2	5	3	1	2	3	5	2	1	4
300	5	6	4	5	4	5	3	6	4	5	6	5	6	4	5	4	3	4	4	3	5	3	1	1	7	3	4	2	2	7	2	1	2	3	6	2	1	4
301	5	6	4	5	2	6	5	3	4	5	4	3	2	6	4	5	3	2	5	4	3	6	2	3	3	3	4	2	2	3	2	1	4	4	5	2	3	4
302	4	5	4	5	4	5	5	3	5	4	5	3	3	5	4	5	6	4	3	4	4	5	1	2	7	3	4	3	2	2	2	2	2	3	6	2	1	8
303	4	5	4	4	3	3	5	4	3	2	5	2	3	4	1	6	2	1	4	6	2	6	1	2	7	3	1	2	2	4	2	1	5	4	5	2	1	8
304	4	5	4	6	1	2	5	4	2	5	4	5	4	6	6	3	5	2	6	2	4	6	2	3	3	1	5	3	2	3	5	2	3	4	3	2	3	7
305	3	5	5	5	2	4	3	5	3	4	4	4	4	3	3	3	4	3	4	3	3	3	1	2	3	3	4	2	2	4	2	1	3	4	6	2	1	9
306	1	4	4	3	2	5	5	4	3	4	6	2	6	5	4	6	3	2	6	6	4	5	2	3	3	2	4	3	2	2	4	2	3	3	4	2	1	6
307	4	5	5	5	3	3	4	4	5	4	6	5	5	4	5	6	5	4	6	6	5	6	2	1	7	3	3	3	2	4	3	2	4	7	6	2	1	9
308	4	3	3	4	1	2	2	1	2	1	1	2	3	2	2	3	3	2	3	3	2	4	1	2	3	3	4	2	2	2	2	1	1	4	6	2	1	6
309	3	4	3	4	5	5	4	5	3	6	4	3	2	5	1	1	5	1	6	1	6	2	1	2	4	4	4	4	2	3	4	1	7	5	3	2	3	6
310	4	5	4	5	5	6	5	5	6	5	4	5	5	4	5	6	6	5	5	6	5	5	2	3	3	3	4	2	2	3	4	2	6	3	2	2	3	7
311	3	5	6	6	3	3	4	3	2	4	6	4	6	4	6	3	4	2	5	6	6	5	2	1	7	3	3	3	2	2	4	1	5	7	6	2	1	6
312	6	5	5	4	3	2	5	5	2	1	4	1	5	3	5	5	2	1	6	6	6	3	2	2	3	3	2	3	2	2	2	1	3	4	5	2	1	7
313	4	6	4	6	1	1	2	6	4	6	6	5	4	3	4	6	2	1	5	5	6	4	2	1	7	3	3	3	2	5	2	1	4	4	6	2	1	4
314	3	4	3	2	1	5	5	4	5	6	1	2	6	3	5	6	6	1	5	6	2	5	1	2	1	3	5	3	2	4	4	2	6	6	4	2	3	4
315	4	5	5	4	6	6	5	4	5	4	6	6	3	4	3	5	4	3	5	3	4	6	1	2	7	3	5	1	1	3	4	2	5	4	5	2	1	8
316	5	2	3	4	4	4	2	6	3	2	5	2	1	2	3	4	3	1	3	2	3	5	1	2	7	3	2	2	2	7	2	3	1	4	5	2	1	8
317	3	5	5	5	1	2	4	4	4	5	4	2	5	5	4	5	5	5	4	6	5	5	2	3	3	3	4	3	2	7	3	2	2	4	6	2	3	9
318	2	5	4	6	5	4	3	6	3	2	4	3	5	4	6	5	1	2	6	5	4	6	1	2	3	3	4	3	2	2	2	1	3	2	5	2	2	7
319	5	5	5	5	2	2	5	5	2	2	3	3	5	5	2	5	2	2	5	5	3	4	2	2	3	3	4	3	2	4	3	2	2	3	6	2	1	5
320	5	6	3	4	3	3	4	2	4	3	5	2	5	5	6	4	3	4	5	5	2	4	1	2	3	3	4	3	2	3	4	2	3	9	3	2	2	7
321	5	6	3	2	4	2	5	3	5	6	4	2	6	5	4	2	3	2	5	6	5	2	1	3	1	4	3	3	2	2	4	2	2	5	3	2	1	7
322	6	3	5	3	1	5	6	6	6	3	1	2	5	6	5	5	6	2	3	6	4	3	1	2	3	4	4	3	2	4	2	1	5	5	6	2	3	6
323	5	5	3	3	5	3	4	3	5	2	4	2	5	5	2	4	5	2	4	2	5	2	2	2	9	4	5	3	2	2	4	1	3	5	5	2	3	4
324	2	4	4	4	5	2	2	5	5	3	4	2	5	3	3	4	2	3	5	4	5	5	1	2	1	3	3	3	2	6	4	1	3	2	6	2	3	4
325	4	5	4	6	3	4	6	4	6	6	5	4	6	6	5	5	4	3	6	6	5	6	2	2	3	3	4	3	2	3	4	1	3	9	6	2	2	4
326	4	3	4	5	2	1	1	3	4	1	5	1	3	1	2	6	3	4	5	5	4	4	1	2	3	4	5	3	1	2	2	1	1	2	6	2	2	8
327	5	4	5	6	3	4	5	4	5	4	3	2	2	4	4	5	5	3	4	5	5	6	2	2	7	2	4	3	2	5	3	2	3	3	2	2	1	7
328	4	4	3	6	2	5	4	5	4	3	3	2	5	6	5	6	3	2	5	6	5	6	2	3	3	4	5	3	2	5	3	1	2	3	6	2	5	5
330	4	5	5	4	2	2	6	6	6	6	3	5	2	5	5	6	3	2	6	5	5	4	2	1	4	2	2	3	2	4	2	2	3	3	3	2	1	7
331	5	4	4	5	2	2	2	5	3	2	5	4	5	1	1	4	1	1	4	3	3	3	1	2	1	3	5	3	2	3	4	1	4	3	6	2	3	4
332	3	5	3	5	2	2	4	4	3	4	5	5	3	4	4	5	2	1	5	5	3	5	2	2	3	3	4	3	2	2	4	1	1	5	5	2	1	4
333	3	5	4	6	5	4	2	3	6	1	4	2	5	3	4	6	2	1	5	6	3	4	1	3	3	3	4	1	2	3	2	1	5	3	6	2	3	5
334	2	5	3	5	2	5	5	5	4	3	6	2	5	6	4	5	3	5	4	6	6	6	2	3	3	3	4	3	2	5	5	1	1	4	4	2	3	4
335	1	4	4	3	2	3	6	6	1	5	4	1	6	6	4	5	2	3	5	5	4	6	1	3	5	4	5	3	2	3	4	2	2	5	6	2	3	9
336	5	6	4	5	3	3	5	3	4	6	5	6	4	6	5	6	4	2	5	4	5	4	1	2	3	2	5	3	2	6	2	2	3	9	6	2	3	7
337	3	5	5	5	2	2	3	4	4	4	3	3	5	4	4	4	3	3	2	5	4	5	2	2	5	4	6	2	2	4	2	1	2	9	5	2	2	6
338	6	5	4	5	2	2	2	5	2	3	5	4	3	4	6	5	4	2	4	5	2	3	1	3	4	2	5	3	2	2	4	2	3	9	1	2	2	8
340	5	4	5	5	3	4	5	5	4	5	5	3	5	5	6	6	5	6	6	6	6	6	2	2	4	4	4	3	2	3	4	2	3	9	3	2	1	9
341	4	5	4	6	2	2	3	4	3	2	5	5	4	2	1	5	4	2	3	4	3	5	2	2	7	3	4	3	2	3	2	2	2	4	5	2	1	4
342	4	4	5	5	2	3	5	6	5	3	6	5	5	3	6	5	5	4	6	3	5	6	2	3	3	3	4	3	2	4	4	3	2	3	6	1	3	4
343	4	5	3	5	2	5	4	5	2	4	2	4	3	4	2	5	3	1	2	4	3	5	2	2	7	3	3	3	2	3	3	1	8	4	6	2	1	4
344	3	4	4	4	2	2	5	3	2	4	3	6	1	4	2	5	3	6	2	4	1	3	1	2	4	2	4	3	2	2	2	2	2	3	5	2	3	7
345	5	6	3	3	4	4	6	5	3	3	4	5	5	6	5	4	2	1	3	5	4	5	1	2	7	4	4	3	2	3	4	2	4	5	5	2	1	4
346	5	6	6	5	5	6	5	3	6	4	4	5	4	6	5	4	5	6	6	5	4	4	1	3	3	4	5	2	2	4	4	1	7	7	2	2	3	7
347	6	5	4	5	5	6	6	5	4	6	4	4	5	3	5	3	3	3	3	5	3	6	1	3	1	3	4	3	2	3	2	1	3	7	4	2	3	8
348	5	5	5	6	3	2	5	4	3	4	6	5	3	6	6	5	2	1	3	4	3	5	2	2	1	3	4	3	2	3	2	1	4	3	5	2	3	9
349	3	4	3	6	2	4	5	6	5	3	4	6	4	3	6	5	5	2	6	6	6	6	2	2	4	3	4	3	2	4	2	1	3	6	4	2	1	4
350	2	3	2	5	3	3	4	4	3	4	5	2	5	4	6	5	4	4	5	5	5	6	2	3	3	3	5	3	2	4	2	1	3	9	6	2	3	4
351	3	6	5	4	3	5	5	6	6	4	6	5	4	4	5	6	5	2	3	3	2	4	2	3	3	3	4	3	2	6	3	1	1	3	2	2	3	9
352	3	5	5	6	3	5	3	5	4	5	5	4	5	5	4	4	6	5	5	6	5	5	2	3	3	3	3	2	2	4	2	1	1	4	5	2	2	4
353	6	6	5	5	3	5	5	6	6	5	5	4	6	6	5	6	4	3	6	6	4	5	2	2	3	3	4	2	2	4	2	1	3	4	4	2	3	4
354	4	5	4	5	3	3	2	2	3	3	2	4	4	3	4	5	3	3	4	5	4	4	2	2	3	2	4	3	2	3	4	1	2	3	6	2	1	4
355	4	6	5	3	2	4	3	2	3	4	6	2	5	3	2	6	1	4	2	5	6	5	1	3	3	3	3	3	2	2	2	2	2	2	6	2	3	7
356	2	4	2	4	2	5	5	5	4	5	3	5	2	3	2	4	6	1	2	3	4	5	1	2	7	3	3	3	2	2	2	1	1	2	2	2	1	4
357	3	5	5	5	3	2	4	3	5	4	4	3	4	5	6	5	5	5	6	6	6	5	2	2	3	3	4	3	2	2	4	1	4	9	5	2	2	4
358	6	5	4	4	5	6	4	6	6	6	5	4	3	3	4	5	4	5	6	4	5	6	1	2	5	2	1	3	3	3	4	2	4	3	6	2	2	5
360	4	5	5	3	3	2	2	2	1	3	4	3	5	2	2	4	5	1	4	5	6	6	1	2	5	4	5	3	2	2	4	2	3	5	6	2	3	4
361	2	6	2	3	3	2	6	2	1	6	6	6	5	6	6	6	5	4	6	6	5	6	2	2	3	2	4	3	2	3	2	2	4	5	5	2	1	7
362	3	6	5	5	4	3	5	4	4	3	5	5	4	6	5	5	6	4	6	5	5	6	1	2	3	3	4	3	2	3	2	2	3	5	5	2	2	4
363	4	6	4	4	2	2	5	5	5	6	4	3	6	6	5	6	4	3	4	5	4	6	2	2	7	3	4	3	2	4	2	2	3	3	6	2	1	8
364	5	5	4	4	2	5	5	4	5	5	6	2	5	6	6	5	3	3	6	4	4	5	2	3	5	4	5	3	2	3	4	1	2	3	5	2	3	7
365	5	6	4	5	2	5	4	6	4	5	3	2	6	4	4	6	2	1	6	5	3	6	2	2	7	3	3	2	2	4	3	2	1	2	6	2	1	7
366	3	5	5	5	4	5	5	5	4	5	6	4	5	6	6	6	5	5	6	5	5	5	1	2	3	3	4	3	2	5	2	1	3	6	5	2	1	5
367	4	6	4	4	3	1	2	2	2	2	2	5	5	3	4	5	3	1	5	5	4	5	2	2	3	3	4	3	2	2	4	2	1	2	6	2	2	6
368	5	6	4	5	3	3	5	6	5	4	4	4	5	5	5	5	5	1	3	3	3	5	2	3	3	3	4	3	2	4	2	1	7	3	5	2	1	4
369	1	3	3	5	2	6	6	4	1	6	6	5	6	6	4	5	4	3	6	6	4	6	2	3	3	2	4	3	2	4	3	1	3	8	2	2	3	10
370	5	5	4	4	1	1	3	3	3	6	6	1	6	6	3	6	4	4	6	6	6	6	2	4	3	2	5	3	2	2	2	1	3	3	5	2	1	7
371	4	6	4	5	4	6	6	6	5	5	6	4	5	6	6	6	4	4	6	6	5	6	2	2	1	3	4	3	2	1	1	2	3	9	2	2	1	4
372	3	3	5	5	4	5	5	6	5	4	5	5	4	3	4	4	4	3	4	4	4	4	2	3	3	3	5	3	2	6	2	1	4	9	4	2	3	4
373	5	5	5	6	4	5	4	6	4	3	4	5	5	4	4	5	3	2	4	4	3	4	1	3	3	3	5	3	2	4	2	1	3	6	4	2	3	4
374	3	5	4	6	4	3	4	4	5	5	3	4	4	5	6	5	5	3	4	5	5	4	2	3	3	3	3	3	2	4	5	1	3	6	5	2	3	7
375	5	4	5	6	4	5	4	6	4	5	6	4	6	5	6	4	5	4	5	2	5	6	1	1	7	1	4	5	2	1	1	2	1	4	6	2	1	8
376	3	1	4	2	1	3	3	1	1	3	4	6	4	5	6	5	3	1	5	2	1	4	1	1	4	1	3	1	2	2	1	2	2	2	6	2	1	7
377	4	6	6	5	4	4	4	5	5	5	4	6	5	4	5	5	6	4	6	5	5	4	1	3	3	3	5	3	2	7	2	1	4	8	6	2	3	4
378	3	5	4	6	6	5	2	1	3	2	5	4	6	3	4	6	2	1	5	6	4	5	1	3	3	3	5	1	2	4	2	1	3	6	3	2	3	7
379	1	6	3	5	2	4	1	6	3	2	5	6	3	1	4	5	2	1	5	6	4	6	1	3	3	3	4	3	2	5	2	1	5	7	4	2	3	8
380	3	5	5	5	1	3	4	5	5	5	6	2	5	4	2	6	3	3	6	6	2	6	1	2	5	3	4	3	2	7	2	2	2	3	6	2	1	7
381	5	4	3	5	2	3	5	5	6	6	6	3	5	6	6	6	2	3	6	6	6	5	2	1	7	1	4	2	2	5	2	2	3	4	3	2	1	7
382	4	5	4	5	4	5	5	5	6	5	6	4	5	6	5	6	4	4	5	5	5	6	2	2	1	3	4	3	2	3	2	2	2	3	6	2	1	7
383	3	5	3	4	3	4	4	4	4	3	3	3	3	4	5	4	3	3	5	4	5	4	2	2	5	3	4	3	2	6	3	1	2	4	5	2	3	4
384	6	5	6	5	5	6	5	6	5	5	6	6	5	5	5	6	6	6	5	5	6	5	2	3	3	3	5	1	2	4	3	1	2	3	5	2	3	4
385	2	3	5	6	3	4	4	4	5	5	6	4	5	4	5	6	5	6	5	4	5	6	2	3	3	3	5	1	2	3	3	1	3	3	6	2	3	4
386	4	3	5	5	4	5	4	3	3	3	5	4	5	3	4	5	2	2	2	3	3	4	1	1	7	3	3	3	2	3	4	2	3	4	6	2	1	5
388	3	5	4	3	4	5	4	3	2	3	5	2	4	3	4	5	4	3	3	2	4	5	2	3	3	4	4	3	2	4	2	2	3	7	4	1	3	6
390	3	5	3	4	2	3	4	4	3	6	5	4	4	6	6	5	3	2	5	5	4	5	1	3	1	3	5	3	2	4	2	2	3	6	4	2	3	7
391	4	5	5	5	2	3	4	5	6	6	4	5	3	4	3	5	1	2	1	4	5	6	2	2	5	3	4	3	2	5	2	2	3	2	6	2	2	7
392	4	5	3	4	2	6	2	4	3	6	1	2	5	3	5	6	3	2	5	4	2	3	1	3	3	3	4	2	2	2	4	1	4	4	6	2	3	4
393	3	4	5	5	4	5	4	5	3	4	6	3	5	6	6	6	2	2	4	4	3	6	2	3	1	2	4	3	2	7	2	2	2	4	2	2	3	7
394	3	4	2	3	2	2	3	2	4	5	6	3	2	2	5	6	4	3	3	6	5	3	2	2	7	3	3	3	2	5	2	1	3	3	4	2	1	3
395	4	4	3	3	3	2	3	4	3	4	4	3	4	5	4	5	3	2	5	5	5	3	2	2	1	3	3	3	2	3	2	2	2	3	6	2	1	4
396	5	6	1	6	3	5	3	6	5	3	5	1	2	4	5	5	3	4	4	5	6	5	2	2	3	4	4	3	2	3	3	2	2	8	5	2	1	8
397	5	4	5	4	4	4	5	4	6	5	6	3	5	6	6	4	5	3	5	6	6	5	2	1	7	2	2	3	2	3	4	1	2	3	6	2	1	8
398	5	5	6	5	4	4	5	6	5	6	4	4	6	6	6	6	5	2	5	5	4	5	2	2	7	3	3	3	2	2	4	1	2	4	6	2	1	4
399	3	5	4	5	2	2	3	4	4	3	4	2	4	5	6	3	3	2	5	6	3	4	2	1	7	3	5	2	2	7	2	1	4	4	2	2	1	7
400	5	5	5	5	3	4	4	5	4	4	5	6	6	4	5	6	4	4	6	5	5	6	2	3	1	3	4	3	2	4	2	1	2	4	6	2	3	4
402	2	4	4	5	2	2	4	5	5	6	6	4	5	6	6	4	5	4	6	4	5	5	2	3	3	2	4	3	2	6	2	3	3	9	4	2	3	4
403	4	6	4	5	2	3	3	5	3	4	1	2	1	2	5	3	5	2	6	3	4	5	2	2	7	2	3	3	2	2	4	2	3	4	6	2	1	4
404	5	4	3	4	2	3	5	3	2	6	1	5	4	3	5	4	2	1	5	2	5	3	1	2	8	3	4	2	2	5	2	2	2	5	6	2	1	6
405	4	4	3	5	3	3	4	3	4	4	5	3	5	4	5	6	3	3	5	5	6	5	2	3	3	3	5	3	2	4	2	1	5	9	6	2	3	4
406	5	6	3	4	1	2	4	3	5	2	3	5	5	6	6	4	3	2	4	5	2	4	1	2	3	3	4	4	1	4	1	1	2	4	6	2	1	3
408	2	2	4	6	1	4	5	1	6	4	4	5	3	6	3	3	3	4	5	3	2	5	1	1	7	3	4	4	2	4	3	1	5	3	6	2	1	5
409	4	3	5	6	3	1	5	2	3	2	2	2	3	5	3	5	3	3	1	4	2	5	2	2	1	2	3	3	2	3	2	2	2	2	2	2	1	8
410	3	4	4	4	3	4	4	4	3	4	4	4	4	4	4	4	3	3	4	4	4	4	1	5	1	2	4	3	2	4	4	1	5	3	5	2	3	9
412	3	5	5	6	3	4	5	5	3	4	6	6	5	4	5	6	5	3	5	6	6	5	1	2	3	3	4	3	2	3	4	1	2	3	6	2	2	4
413	2	5	4	4	3	4	4	3	4	5	6	4	5	5	6	6	4	5	6	5	4	6	1	4	3	3	5	3	2	6	2	1	3	5	3	2	3	4
414	5	4	6	6	4	4	6	6	5	6	3	2	5	2	5	5	4	2	3	3	4	3	2	2	3	3	4	3	2	3	2	2	3	2	6	2	1	8
415	4	5	5	6	5	6	3	5	5	3	3	4	5	5	4	4	5	2	2	5	4	5	2	3	5	3	4	3	2	6	2	1	2	7	4	2	3	4
416	6	6	6	6	6	6	6	6	6	6	6	6	6	6	6	6	6	6	6	6	6	6	1	2	3	1	4	3	2	2	1	2	3	4	6	2	1	7
417	4	5	4	6	2	1	3	5	6	3	2	1	2	1	5	6	4	1	4	3	5	3	2	3	3	3	4	3	2	2	4	2	4	4	5	2	3	3
418	3	6	5	6	3	6	6	6	5	6	6	3	3	6	6	3	6	6	6	5	3	6	1	1	7	1	5	3	2	3	2	2	5	4	6	2	1	8
419	4	5	5	4	2	3	3	4	3	4	5	3	3	4	5	5	4	3	4	4	3	5	2	2	3	3	4	3	2	4	2	1	2	6	5	2	1	7
421	2	5	3	4	2	4	3	5	5	3	2	5	6	6	5	6	2	2	4	5	6	5	1	2	5	3	4	3	2	3	2	1	2	9	2	2	1	8
422	4	5	5	6	2	4	6	4	4	5	6	4	6	6	4	5	4	6	6	5	4	6	1	1	7	3	1	2	2	5	2	2	2	3	5	2	1	9
423	3	3	2	4	2	2	4	2	1	2	3	2	4	1	6	5	5	4	5	5	2	4	2	2	8	2	5	3	2	3	4	2	5	8	2	2	3	7
424	5	4	3	6	1	5	3	2	3	2	1	1	1	2	4	6	3	5	6	4	6	6	2	2	3	2	4	3	2	3	4	1	5	3	6	2	1	4
425	5	5	6	6	4	3	3	6	3	3	6	4	5	5	5	6	3	3	6	5	5	6	1	3	5	4	5	3	2	3	4	1	3	3	5	2	3	4
426	3	3	2	3	1	1	4	4	2	2	3	2	2	3	3	2	3	2	4	4	2	3	1	1	4	1	4	1	2	5	3	3	1	4	6	2	1	7
427	5	6	4	4	5	5	6	3	5	6	6	2	6	5	6	3	4	3	6	4	4	6	2	3	3	3	4	2	2	3	2	1	2	4	4	2	1	4
428	6	5	4	3	3	5	6	5	5	4	6	3	4	3	5	6	4	5	4	6	5	5	1	2	5	3	4	2	1	4	1	3	5	4	1	2	3	2
429	4	5	5	5	3	4	5	5	4	5	5	4	5	5	4	5	5	3	5	5	4	5	2	3	3	3	3	3	2	5	2	2	3	3	3	2	3	8
430	6	5	4	6	2	2	4	6	6	6	5	4	6	5	3	6	2	1	3	4	2	5	1	2	7	2	3	3	2	7	4	1	5	2	6	2	1	7
431	4	3	5	6	1	2	3	3	4	2	3	2	3	4	3	3	3	2	3	2	3	3	2	2	7	2	3	3	2	6	2	3	3	3	6	2	1	8
432	3	5	6	6	2	2	4	5	3	5	5	4	3	5	6	6	3	3	5	4	5	5	2	2	7	3	3	3	2	6	2	1	3	9	1	2	1	8
433	2	4	3	5	2	2	4	5	3	5	5	3	6	4	6	5	2	2	6	4	5	6	1	4	3	3	4	3	2	5	2	1	3	7	6	2	2	7
434	2	4	4	4	3	2	5	5	4	6	5	5	3	6	3	6	1	1	2	3	1	6	1	2	3	2	4	3	1	3	2	1	3	3	6	2	1	4
435	2	4	4	3	2	3	4	1	3	3	4	4	5	5	3	4	2	1	5	3	1	6	2	2	4	2	3	3	2	3	2	2	3	4	2	2	1	7
436	5	4	3	4	5	4	6	4	5	4	6	4	5	5	2	2	1	3	2	5	2	5	1	2	4	3	4	3	2	2	4	2	2	3	5	2	3	7
